# Supplementary material for: Methyl 4-acet­oxy-2-methyl-2H-1,2-benzothia­zine-3-carboxyl­ate 1,1-dioxide
Source: Acta Crystallogr Sect E Struct Rep Online. 2008 Feb 15;64(Pt 3):o594. doi: 10.1107/S1600536808004029 (PMC2960850; doi:10.1107/S1600536808004029)
Supplement: Supplementary file 1 [file e-64-0o594-sup1.cif]

##############################################################################
###                                                                        ###
###        Electronic paper (Acta Crystallographica Section E)             ###
###                                                                        ###
##############################################################################
#                                                                            #
# This CIF contains the data in a paper accepted for publication in Acta     #
# Crystallographica Section E. It conforms to the requirements of Notes      #
# for Authors for Section E, and has been peer reviewed under the auspices   #
# of the IUCr Commission on Journals.                                        #
#                                                                            #
# Full details of the Crystallographic Information File format               #
# are given in the paper "The Crystallographic Information File (CIF):       #
# a New Standard Archive File for Crystallography" by S. R. Hall, F. H.      #
# Allen and I. D. Brown [Acta Cryst. (1991), A47, 655-685].                  #
#                                                                            #
# The current version of the core CIF dictionary is obtainable from          #
# ftp://ftp.iucr.org/pub/cif_core.dic. The current version number is 2.1.    #
#                                                                            #
# Software is freely available for graphical display of the structure(s) in  #
# this CIF.  For information consult the CIF home page http://www.iucr.org/  #
# cif/home.html                                                              #
#                                                                            #
##############################################################################
                                             
data_I
_audit_creation_method     SHELXL-97
_chemical_name_systematic
;
Methyl 4-acetoxy-2-methyl-2<i>H</i>-1,2-benzothiazine-3-carboxylate
1,1-dioxide
;
_chemical_name_common     ?
_chemical_formula_moiety     'C13 H13 N O6 S'
_chemical_formula_sum     'C13 H13 N O6 S'
_chemical_formula_iupac     'C13 H13 N O6 S'
_chemical_formula_weight     311.30
_chemical_melting_point     ?
_symmetry_cell_setting     monoclinic
_symmetry_space_group_name_H-M     'P 21/c'
_symmetry_space_group_name_Hall     '-P 2ybc'
loop_
    _symmetry_equiv_pos_as_xyz
    'x, y, z'
    '-x, y+1/2, -z+1/2'
    '-x, -y, -z'
    'x, -y-1/2, z-1/2'
_cell_length_a     6.8917(5)
_cell_length_b     24.1814(17)
_cell_length_c     8.2861(5)
_cell_angle_alpha     90.00
_cell_angle_beta     97.876(4)
_cell_angle_gamma     90.00
_cell_volume     1367.86(16)
_cell_formula_units_Z     4
_cell_measurement_reflns_used     15145
_cell_measurement_theta_min     2.91
_cell_measurement_theta_max     27.48
_cell_measurement_temperature     120(2)
_exptl_crystal_description     Block
_exptl_crystal_colour     Colourless
_exptl_crystal_size_max     0.40
_exptl_crystal_size_mid     0.20
_exptl_crystal_size_min     0.20
_exptl_crystal_density_diffrn     1.512
_exptl_crystal_density_meas     ?
_exptl_crystal_density_method     'not measured'
_exptl_crystal_F_000     648
_exptl_absorpt_coefficient_mu     0.264
_exptl_absorpt_correction_type     multi-scan
_exptl_absorpt_process_details     '(SADABS; Sheldrick, 2007)'
_exptl_absorpt_correction_T_min     0.9016
_exptl_absorpt_correction_T_max     0.9490
_exptl_special_details
;
SADABS was used to perform the Absorption correction
Estimated minimum and maximum transmission: 0.6195 0.7456
The given Tmin and Tmax were generated using the SHELX SIZE command
;
_diffrn_ambient_temperature     120(2)
_diffrn_radiation_type     MoK\a
_diffrn_radiation_wavelength     0.71073
_diffrn_radiation_source     'Bruker Nonius FR591 Rotating Anode'
_diffrn_radiation_monochromator     'graphite'
_diffrn_measurement_device_type     'Bruker Nonius CCD camera on \k-goniostat'
_diffrn_measurement_method     '\f and \w scans to fill the asymmetric unit'
_diffrn_detector_area_resol_mean     9.091
_diffrn_reflns_number     12265
_diffrn_reflns_av_R_equivalents     0.0565
_diffrn_reflns_av_sigmaI/netI     0.0646
_diffrn_reflns_theta_min     2.98
_diffrn_reflns_theta_max     27.48
_diffrn_reflns_theta_full     27.48
_diffrn_measured_fraction_theta_max     0.970
_diffrn_measured_fraction_theta_full     0.970
_diffrn_reflns_limit_h_min     -8
_diffrn_reflns_limit_h_max     8
_diffrn_reflns_limit_k_min     -31
_diffrn_reflns_limit_k_max     30
_diffrn_reflns_limit_l_min     -10
_diffrn_reflns_limit_l_max     9
_diffrn_standards_number     0
_diffrn_standards_interval_count     ?
_diffrn_standards_interval_time     ?
_diffrn_standards_decay_%     ?
_refine_special_details
;
 Refinement of F^2^ against ALL reflections.  The weighted R-factor wR and
 goodness of fit S are based on F^2^, conventional R-factors R are based
 on F, with F set to zero for negative F^2^. The threshold expression of
 F^2^ > 2sigma(F^2^) is used only for calculating R-factors(gt) etc. and is
 not relevant to the choice of reflections for refinement.  R-factors based
 on F^2^ are statistically about twice as large as those based on F, and R-
 factors based on ALL data will be even larger.
;
_reflns_number_total     3032
_reflns_number_gt     2183
_reflns_threshold_expression     I>2\s(I)
_refine_ls_structure_factor_coef     Fsqd
_refine_ls_matrix_type     full
_refine_ls_R_factor_all     0.0806
_refine_ls_R_factor_gt     0.0504
_refine_ls_wR_factor_gt     0.1284
_refine_ls_wR_factor_ref     0.1453
_refine_ls_goodness_of_fit_ref     1.030
_refine_ls_restrained_S_all     1.030
_refine_ls_number_reflns     3032
_refine_ls_number_parameters     193
_refine_ls_number_restraints     0
_refine_ls_hydrogen_treatment     constr
_refine_ls_weighting_scheme     calc
_refine_ls_weighting_details
         'calc w=1/[\s^2^(Fo^2^)+(0.0764P)^2^+0.6225P] where P=(Fo^2^+2Fc^2^)/3'
_atom_sites_solution_hydrogens     geom
_atom_sites_solution_primary     direct
_atom_sites_solution_secondary     difmap
_refine_ls_shift/su_max     0.001
_refine_ls_shift/su_mean     0.000
_refine_diff_density_max     0.363
_refine_diff_density_min     -0.549
_refine_ls_extinction_method     none
_refine_ls_extinction_coef     ?
loop_
    _atom_type_symbol
    _atom_type_description
    _atom_type_scat_dispersion_real
    _atom_type_scat_dispersion_imag
    _atom_type_scat_source
    'C' 'C' 0.0033 0.0016
                         'International Tables Vol C Tables 4.2.6.8 and 6.1.1.4'
    'H' 'H' 0.0000 0.0000
                         'International Tables Vol C Tables 4.2.6.8 and 6.1.1.4'
    'N' 'N' 0.0061 0.0033
                         'International Tables Vol C Tables 4.2.6.8 and 6.1.1.4'
    'O' 'O' 0.0106 0.0060
                         'International Tables Vol C Tables 4.2.6.8 and 6.1.1.4'
    'S' 'S' 0.1246 0.1234
                         'International Tables Vol C Tables 4.2.6.8 and 6.1.1.4'
_computing_data_collection     'COLLECT (Nonius, 1998)'
_computing_cell_refinement
                   'DENZO (Otwinowski & Minor, 1997) and COLLECT (Nonius, 1998)'
_computing_data_reduction
                   'DENZO (Otwinowski & Minor, 1997) and COLLECT (Nonius, 1998)'
_computing_structure_solution     'SHELXS97 (Sheldrick, 2008)'
_computing_structure_refinement     'SHELXL97 (Sheldrick, 2008)'
_computing_molecular_graphics     'CAMERON (Pearce & Watkin, 1993)'
_computing_publication_material     'WinGX (Farrugia, 1999)'
loop_
    _atom_site_type_symbol
    _atom_site_label
    _atom_site_fract_x
    _atom_site_fract_y
    _atom_site_fract_z
    _atom_site_U_iso_or_equiv
    _atom_site_adp_type
    _atom_site_calc_flag
    _atom_site_refinement_flags
    _atom_site_occupancy
    _atom_site_disorder_assembly
    _atom_site_disorder_group
    C C1 0.5172(4) 0.43090(10) 0.7387(3) 0.0183(5) Uani d . 1 . .
    C C2 0.7043(4) 0.45347(10) 0.7686(3) 0.0213(6) Uani d . 1 . .
    H H2 0.7629 0.4616 0.8766 0.026 Uiso calc R 1 . .
    C C3 0.8032(4) 0.46376(10) 0.6369(3) 0.0213(5) Uani d . 1 . .
    H H3 0.9315 0.4790 0.6544 0.026 Uiso calc R 1 . .
    C C4 0.7153(4) 0.45192(10) 0.4788(3) 0.0219(6) Uani d . 1 . .
    H H4 0.7836 0.4597 0.3893 0.026 Uiso calc R 1 . .
    C C5 0.5299(4) 0.42895(9) 0.4508(3) 0.0183(5) Uani d . 1 . .
    H H5 0.4719 0.4211 0.3425 0.022 Uiso calc R 1 . .
    C C6 0.4276(4) 0.41729(9) 0.5809(3) 0.0167(5) Uani d . 1 . .
    C C7 0.2364(3) 0.39001(9) 0.5570(3) 0.0162(5) Uani d . 1 . .
    C C8 0.1613(4) 0.36162(10) 0.6749(3) 0.0181(5) Uani d . 1 . .
    C C9 -0.0253(4) 0.32911(10) 0.6577(3) 0.0202(6) Uani d . 1 . .
    C C10 -0.2808(4) 0.28845(11) 0.4788(3) 0.0301(6) Uani d . 1 . .
    H H10A -0.2544 0.2510 0.5215 0.045 Uiso calc R 1 . .
    H H10B -0.3298 0.2865 0.3622 0.045 Uiso calc R 1 . .
    H H10C -0.3793 0.3061 0.5364 0.045 Uiso calc R 1 . .
    C C11 0.3594(4) 0.30948(11) 0.8954(3) 0.0294(7) Uani d . 1 . .
    H H11A 0.2711 0.2784 0.8643 0.044 Uiso calc R 1 . .
    H H11B 0.3914 0.3107 1.0143 0.044 Uiso calc R 1 . .
    H H11C 0.4800 0.3048 0.8464 0.044 Uiso calc R 1 . .
    C C12 0.1291(4) 0.35858(10) 0.2862(3) 0.0207(6) Uani d . 1 . .
    C C13 -0.0222(4) 0.37189(12) 0.1456(3) 0.0307(7) Uani d . 1 . .
    H H13A -0.0128 0.3455 0.0572 0.046 Uiso calc R 1 . .
    H H13B -0.0008 0.4094 0.1073 0.046 Uiso calc R 1 . .
    H H13C -0.1526 0.3695 0.1796 0.046 Uiso calc R 1 . .
    N N1 0.2622(3) 0.36187(8) 0.8366(2) 0.0185(5) Uani d . 1 . .
    O O1 0.4912(3) 0.41115(8) 1.04687(19) 0.0263(4) Uani d . 1 . .
    O O2 0.2249(3) 0.46261(7) 0.8823(2) 0.0234(4) Uani d . 1 . .
    O O3 0.1272(2) 0.39845(6) 0.40526(18) 0.0184(4) Uani d . 1 . .
    O O4 -0.0967(3) 0.31203(8) 0.7727(2) 0.0353(5) Uani d . 1 . .
    O O5 -0.1014(3) 0.32064(7) 0.5028(2) 0.0266(4) Uani d . 1 . .
    O O6 0.2420(3) 0.32061(7) 0.3014(2) 0.0282(5) Uani d . 1 . .
    S S1 0.37225(9) 0.42031(2) 0.89441(7) 0.0197(2) Uani d . 1 . .
loop_
    _atom_site_aniso_label
    _atom_site_aniso_U_11
    _atom_site_aniso_U_22
    _atom_site_aniso_U_33
    _atom_site_aniso_U_12
    _atom_site_aniso_U_13
    _atom_site_aniso_U_23
    C1 0.0191(13) 0.0190(12) 0.0169(12) 0.0010(10) 0.0030(10) 0.0017(9)
    C2 0.0201(14) 0.0197(12) 0.0222(13) -0.0006(10) -0.0035(10) -0.0003(10)
    C3 0.0138(13) 0.0196(12) 0.0302(14) -0.0010(10) 0.0021(10) 0.0026(11)
    C4 0.0205(14) 0.0207(12) 0.0260(13) 0.0023(10) 0.0082(10) 0.0032(10)
    C5 0.0193(14) 0.0183(12) 0.0175(12) 0.0029(10) 0.0034(10) 0.0009(9)
    C6 0.0162(13) 0.0149(11) 0.0182(12) 0.0021(9) -0.0003(10) 0.0017(9)
    C7 0.0146(12) 0.0198(12) 0.0135(11) 0.0019(10) -0.0006(9) -0.0019(9)
    C8 0.0204(14) 0.0183(12) 0.0151(11) 0.0004(10) 0.0009(9) -0.0017(9)
    C9 0.0214(14) 0.0197(12) 0.0201(13) 0.0000(10) 0.0047(10) -0.0040(10)
    C10 0.0250(16) 0.0325(15) 0.0320(15) -0.0132(12) 0.0013(12) -0.0068(12)
    C11 0.0372(17) 0.0243(14) 0.0257(14) 0.0046(12) 0.0006(12) 0.0038(11)
    C12 0.0186(14) 0.0267(13) 0.0175(12) -0.0040(11) 0.0046(10) -0.0015(10)
    C13 0.0280(16) 0.0437(17) 0.0190(13) -0.0027(13) -0.0015(11) -0.0039(12)
    N1 0.0192(12) 0.0202(10) 0.0157(10) -0.0012(8) 0.0013(8) 0.0007(8)
    O1 0.0243(11) 0.0390(11) 0.0141(9) -0.0034(8) -0.0023(7) 0.0010(8)
    O2 0.0248(10) 0.0230(9) 0.0223(9) 0.0011(7) 0.0031(7) -0.0041(7)
    O3 0.0176(9) 0.0218(9) 0.0152(8) 0.0003(7) -0.0003(7) -0.0008(7)
    O4 0.0386(13) 0.0458(12) 0.0225(10) -0.0196(10) 0.0080(9) 0.0008(9)
    O5 0.0222(10) 0.0351(10) 0.0223(9) -0.0119(8) 0.0020(7) -0.0044(8)
    O6 0.0308(11) 0.0284(10) 0.0259(10) 0.0028(8) 0.0054(8) -0.0049(8)
    S1 0.0207(4) 0.0234(3) 0.0147(3) -0.0017(2) 0.0014(2) -0.0012(2)
_geom_special_details
;
 All esds (except the esd in the dihedral angle between two l.s. planes)
 are estimated using the full covariance matrix.  The cell esds are taken
 into account individually in the estimation of esds in distances, angles
 and torsion angles; correlations between esds in cell parameters are only
 used when they are defined by crystal symmetry.  An approximate (isotropic)
 treatment of cell esds is used for estimating esds involving l.s. planes.
;
loop_
    _geom_bond_atom_site_label_1
    _geom_bond_atom_site_label_2
    _geom_bond_site_symmetry_2
    _geom_bond_distance
    _geom_bond_publ_flag
    C1 C2 . 1.391(3) ?
    C1 C6 . 1.407(3) ?
    C1 S1 . 1.755(3) ?
    C2 C3 . 1.386(4) ?
    C2 H2 . 0.9500 ?
    C3 C4 . 1.396(3) ?
    C3 H3 . 0.9500 ?
    C4 C5 . 1.384(3) ?
    C4 H4 . 0.9500 ?
    C5 C6 . 1.396(3) ?
    C5 H5 . 0.9500 ?
    C6 C7 . 1.463(3) ?
    C7 C8 . 1.353(3) ?
    C7 O3 . 1.389(3) ?
    C8 N1 . 1.422(3) ?
    C8 C9 . 1.498(3) ?
    C9 O4 . 1.203(3) ?
    C9 O5 . 1.334(3) ?
    C10 O5 . 1.451(3) ?
    C10 H10A . 0.9800 ?
    C10 H10B . 0.9800 ?
    C10 H10C . 0.9800 ?
    C11 N1 . 1.484(3) ?
    C11 H11A . 0.9800 ?
    C11 H11B . 0.9800 ?
    C11 H11C . 0.9800 ?
    C12 O6 . 1.199(3) ?
    C12 O3 . 1.380(3) ?
    C12 C13 . 1.488(3) ?
    C13 H13A . 0.9800 ?
    C13 H13B . 0.9800 ?
    C13 H13C . 0.9800 ?
    N1 S1 . 1.644(2) ?
    O1 S1 . 1.4258(17) ?
    O2 S1 . 1.4354(18) ?
loop_
    _geom_angle_atom_site_label_1
    _geom_angle_atom_site_label_2
    _geom_angle_atom_site_label_3
    _geom_angle_site_symmetry_1
    _geom_angle_site_symmetry_3
    _geom_angle
    _geom_angle_publ_flag
    C2 C1 C6 . . 122.4(2) ?
    C2 C1 S1 . . 122.25(18) ?
    C6 C1 S1 . . 115.33(18) ?
    C3 C2 C1 . . 118.3(2) ?
    C3 C2 H2 . . 120.8 ?
    C1 C2 H2 . . 120.8 ?
    C2 C3 C4 . . 120.4(2) ?
    C2 C3 H3 . . 119.8 ?
    C4 C3 H3 . . 119.8 ?
    C5 C4 C3 . . 120.8(2) ?
    C5 C4 H4 . . 119.6 ?
    C3 C4 H4 . . 119.6 ?
    C4 C5 C6 . . 120.3(2) ?
    C4 C5 H5 . . 119.9 ?
    C6 C5 H5 . . 119.9 ?
    C5 C6 C1 . . 117.9(2) ?
    C5 C6 C7 . . 121.9(2) ?
    C1 C6 C7 . . 120.2(2) ?
    C8 C7 O3 . . 121.0(2) ?
    C8 C7 C6 . . 123.9(2) ?
    O3 C7 C6 . . 114.97(19) ?
    C7 C8 N1 . . 119.5(2) ?
    C7 C8 C9 . . 127.3(2) ?
    N1 C8 C9 . . 113.2(2) ?
    O4 C9 O5 . . 124.0(2) ?
    O4 C9 C8 . . 123.0(2) ?
    O5 C9 C8 . . 113.0(2) ?
    O5 C10 H10A . . 109.5 ?
    O5 C10 H10B . . 109.5 ?
    H10A C10 H10B . . 109.5 ?
    O5 C10 H10C . . 109.5 ?
    H10A C10 H10C . . 109.5 ?
    H10B C10 H10C . . 109.5 ?
    N1 C11 H11A . . 109.5 ?
    N1 C11 H11B . . 109.5 ?
    H11A C11 H11B . . 109.5 ?
    N1 C11 H11C . . 109.5 ?
    H11A C11 H11C . . 109.5 ?
    H11B C11 H11C . . 109.5 ?
    O6 C12 O3 . . 121.9(2) ?
    O6 C12 C13 . . 128.5(2) ?
    O3 C12 C13 . . 109.5(2) ?
    C12 C13 H13A . . 109.5 ?
    C12 C13 H13B . . 109.5 ?
    H13A C13 H13B . . 109.5 ?
    C12 C13 H13C . . 109.5 ?
    H13A C13 H13C . . 109.5 ?
    H13B C13 H13C . . 109.5 ?
    C8 N1 C11 . . 116.50(18) ?
    C8 N1 S1 . . 115.14(15) ?
    C11 N1 S1 . . 117.95(17) ?
    C12 O3 C7 . . 119.17(18) ?
    C9 O5 C10 . . 115.4(2) ?
    O1 S1 O2 . . 119.20(10) ?
    O1 S1 N1 . . 108.13(11) ?
    O2 S1 N1 . . 107.37(10) ?
    O1 S1 C1 . . 110.97(12) ?
    O2 S1 C1 . . 108.25(11) ?
    N1 S1 C1 . . 101.39(11) ?
loop_
    _geom_torsion_atom_site_label_1
    _geom_torsion_atom_site_label_2
    _geom_torsion_atom_site_label_3
    _geom_torsion_atom_site_label_4
    _geom_torsion_site_symmetry_1
    _geom_torsion_site_symmetry_2
    _geom_torsion_site_symmetry_3
    _geom_torsion_site_symmetry_4
    _geom_torsion
    _geom_torsion_publ_flag
    C6 C1 C2 C3 . . . . 1.3(4) ?
    S1 C1 C2 C3 . . . . -175.79(18) ?
    C1 C2 C3 C4 . . . . 0.4(4) ?
    C2 C3 C4 C5 . . . . -1.1(4) ?
    C3 C4 C5 C6 . . . . 0.1(4) ?
    C4 C5 C6 C1 . . . . 1.6(3) ?
    C4 C5 C6 C7 . . . . -176.3(2) ?
    C2 C1 C6 C5 . . . . -2.3(3) ?
    S1 C1 C6 C5 . . . . 175.01(17) ?
    C2 C1 C6 C7 . . . . 175.6(2) ?
    S1 C1 C6 C7 . . . . -7.1(3) ?
    C5 C6 C7 C8 . . . . 157.1(2) ?
    C1 C6 C7 C8 . . . . -20.7(4) ?
    C5 C6 C7 O3 . . . . -27.4(3) ?
    C1 C6 C7 O3 . . . . 154.8(2) ?
    O3 C7 C8 N1 . . . . -169.13(19) ?
    C6 C7 C8 N1 . . . . 6.2(4) ?
    O3 C7 C8 C9 . . . . 9.6(4) ?
    C6 C7 C8 C9 . . . . -175.1(2) ?
    C7 C8 C9 O4 . . . . -168.4(3) ?
    N1 C8 C9 O4 . . . . 10.4(3) ?
    C7 C8 C9 O5 . . . . 12.4(4) ?
    N1 C8 C9 O5 . . . . -168.8(2) ?
    C7 C8 N1 C11 . . . . -108.8(3) ?
    C9 C8 N1 C11 . . . . 72.3(3) ?
    C7 C8 N1 S1 . . . . 35.6(3) ?
    C9 C8 N1 S1 . . . . -143.34(17) ?
    O6 C12 O3 C7 . . . . -10.5(3) ?
    C13 C12 O3 C7 . . . . 170.6(2) ?
    C8 C7 O3 C12 . . . . -86.4(3) ?
    C6 C7 O3 C12 . . . . 98.0(2) ?
    O4 C9 O5 C10 . . . . -0.2(4) ?
    C8 C9 O5 C10 . . . . 178.9(2) ?
    C8 N1 S1 O1 . . . . -170.76(17) ?
    C11 N1 S1 O1 . . . . -27.0(2) ?
    C8 N1 S1 O2 . . . . 59.42(19) ?
    C11 N1 S1 O2 . . . . -156.78(18) ?
    C8 N1 S1 C1 . . . . -54.01(19) ?
    C11 N1 S1 C1 . . . . 89.79(19) ?
    C2 C1 S1 O1 . . . . -28.5(2) ?
    C6 C1 S1 O1 . . . . 154.23(17) ?
    C2 C1 S1 O2 . . . . 104.1(2) ?
    C6 C1 S1 O2 . . . . -73.2(2) ?
    C2 C1 S1 N1 . . . . -143.1(2) ?
    C6 C1 S1 N1 . . . . 39.6(2) ?
loop_
    _geom_hbond_atom_site_label_D
    _geom_hbond_atom_site_label_H
    _geom_hbond_atom_site_label_A
    _geom_hbond_site_symmetry_A
    _geom_hbond_distance_DH
    _geom_hbond_distance_HA
    _geom_hbond_distance_DA
    _geom_hbond_angle_DHA
    _geom_hbond_publ_flag
    C13 H13A O4 1_554 0.98 2.485 3.387(3) 153 yes
    C5 H5 O1 1_554 0.95 2.483 3.349(3) 151 yes
data_global
_journal_date_recd_electronic     2007-12-12
_journal_date_accepted     2008-02-07
_journal_name_full     'Acta Crystallographica, Section E'
_journal_year     2008
_journal_volume     64
_journal_issue      3
_journal_page_first     o594
_journal_page_last     o594
_journal_paper_category     QO
_journal_coeditor_code     KP2156
_publ_contact_author_name     'Hamid Latif Siddiqui'
_publ_contact_author_address
;
Institute of Chemistry, University of the Punjab, Lahore-54600, Pakistan
;
_publ_contact_author_email     drhamidlatif@yahoo.com
_publ_contact_author_fax     '+92'
_publ_contact_author_phone     '+923004332621'
_publ_section_title
;
Methyl 4-acetoxy-2-methyl-2<i>H</i>-1,2-benzothiazine-3-carboxylate 1,1-dioxide
;
loop_
    _publ_author_name
    _publ_author_footnote
    _publ_author_address
    'Ahmad, Matloob' .
;
Institute of Chemistry, University of the Punjab, Lahore 54600,
Pakistan
;
    'Siddiqui, Hamid Latif' .
;
Institute of Chemistry, University of the Punjab, Lahore 54600,
Pakistan
;
    'Ahmad, Saeed' .
;
Department of Chemistry, University of Science and Technology, Bannu,
Pakistan
;
    'Irfan Ashiq, Muhammad' .
;
Institute of Chemistry, University of the Punjab, Lahore 54600,
Pakistan
;
    'Tizzard, Graham John' .
;
School of Chemistry, University of Southampton,
England
;
