# Supplementary material for: Methyl 4-acet­oxy-2-methyl-2H-1,2-benzothia­zine-3-carboxyl­ate 1,1-dioxide
Source: Acta Crystallogr Sect E Struct Rep Online. 2008 Feb 15;64(Pt 3):o594. doi: 10.1107/S1600536808004029 (PMC2960850; doi:10.1107/S1600536808004029)
Supplement: Supplementary file 2 [file e-64-0o594-Isup2.hkl]

#
# h,k,l, Fc-squared, Fo-squared, sigma(Fo-squared) and status flag
#
data_I
_shelx_title ' 2007sot1199 in P2(1)/c'
_shelx_refln_list_code          4
_shelx_F_calc_maximum      148.85
_exptl_crystal_F_000       648.00
_reflns_d_resolution_high  0.7700
 
loop_
 _symmetry_equiv_pos_as_xyz
 'x, y, z'
 '-x, y+1/2, -z+1/2'
 '-x, -y, -z'
 'x, -y-1/2, z-1/2'
 
_cell_length_a     6.8917
_cell_length_b    24.1814
_cell_length_c     8.2861
_cell_angle_alpha  90.000
_cell_angle_beta   97.876
_cell_angle_gamma  90.000
 
_shelx_F_squared_multiplier     1.000
 
loop_
 _refln_index_h
 _refln_index_k
 _refln_index_l
 _refln_F_squared_calc
 _refln_F_squared_meas
 _refln_F_squared_sigma
 _refln_observed_status
   1   0   0      138.08       99.27      8.25 o
   2   0   0     1834.21     1882.86     51.89 o
   3   0   0      684.47      799.21     23.03 o
   4   0   0      273.40      385.73     18.49 o
   5   0   0      250.72      311.08     21.18 o
   6   0   0       48.44       74.34     16.79 o
   7   0   0       69.10       96.67     20.37 o
   1   1   0     4065.05     3385.80     91.32 o
   2   1   0     1918.26     1904.89     34.92 o
   3   1   0      758.18      791.97     15.37 o
   4   1   0     1649.44     1808.18     42.26 o
   5   1   0      377.50      451.37     49.91 o
   6   1   0      198.25      213.25     24.79 o
   7   1   0      325.14      321.10     23.53 o
   1   2   0     7897.16     7583.80    160.23 o
   2   2   0       41.97       42.32      3.68 o
   3   2   0      730.36      788.74     16.63 o
   4   2   0      311.13      341.70     14.34 o
   5   2   0      228.29      177.55     35.29 o
   6   2   0      159.31      155.44     12.24 o
   7   2   0      121.79      168.04     37.68 o
   1   3   0     8556.27     7690.86    149.10 o
   2   3   0        7.07       17.69      2.15 o
   3   3   0     1642.71     1772.40     37.94 o
   4   3   0       82.88       90.07      6.47 o
   5   3   0      433.36      400.80     27.30 o
   6   3   0      214.67      146.07     28.29 o
   7   3   0     1170.51     1259.16     90.92 o
   0   4   0    20462.00    17421.16    437.69 o
   1   4   0      579.47      497.54     10.38 o
   2   4   0     2259.89     2370.54     42.69 o
   3   4   0      528.86      620.79     16.30 o
   4   4   0      275.63      294.94      9.52 o
   5   4   0        1.99       -6.13      4.46 o
   6   4   0       37.09       70.54     16.00 o
   7   4   0       39.14       17.82     11.81 o
   8   4   0      650.54      808.76     71.73 o
   1   5   0     5103.73     4962.95     96.12 o
   2   5   0       66.27       55.74      4.04 o
   3   5   0     4435.62     4901.63     94.72 o
   4   5   0       47.35       29.96      7.61 o
   5   5   0      131.06      133.07     18.67 o
   6   5   0     1242.06     1272.57     71.18 o
   7   5   0       83.66       72.92     13.83 o
   8   5   0       55.13       63.34     33.36 o
   0   6   0     1164.99     1053.93     25.99 o
   1   6   0    22156.62    21450.10    389.04 o
   2   6   0     2222.38     2383.95     53.99 o
   3   6   0      114.47      162.53      8.02 o
   4   6   0       34.39       22.02      5.34 o
   5   6   0        7.59        4.67      3.99 o
   6   6   0      215.22      248.06     85.65 o
   7   6   0      183.78      178.75     26.19 o
   8   6   0      134.12      189.28     21.27 o
   1   7   0     5254.84     4909.13     83.94 o
   2   7   0     1706.93     1764.25     30.40 o
   3   7   0     2584.32     2574.31     52.12 o
   4   7   0      317.19      293.45     14.72 o
   5   7   0       73.51       82.55      8.14 o
   6   7   0      398.81      328.65     23.16 o
   7   7   0       30.03       56.74     18.29 o
   8   7   0        9.90       17.53     12.72 o
   0   8   0    18177.11    17681.83    386.93 o
   1   8   0     4735.89     4546.02     76.70 o
   2   8   0      428.40      505.57     13.21 o
   3   8   0      231.67      209.16      9.29 o
   4   8   0       71.52       55.95      8.16 o
   5   8   0      189.16      174.20     13.46 o
   6   8   0       22.54       34.89      5.78 o
   7   8   0      427.75      466.29     30.52 o
   8   8   0       15.88       27.06     14.37 o
   1   9   0      262.58      227.31      8.80 o
   2   9   0     6869.81     7018.58    114.51 o
   3   9   0      260.28      221.26      9.82 o
   4   9   0       55.21       60.20      8.29 o
   5   9   0      375.30      320.19     19.12 o
   6   9   0     1115.60     1078.55     42.25 o
   7   9   0        6.74       17.93     15.72 o
   8   9   0        8.62        6.54     12.35 o
   0  10   0      230.51      208.79      7.33 o
   1  10   0      340.29      332.55      7.59 o
   2  10   0     1878.13     2011.40     39.19 o
   3  10   0        3.77        3.07      3.10 o
   4  10   0      949.46     1029.81     37.46 o
   5  10   0       32.91       33.63     10.07 o
   6  10   0       68.61       41.04     10.86 o
   7  10   0      207.31      261.77     36.76 o
   8  10   0      120.12      127.79     17.67 o
   1  11   0       73.28       49.90      2.65 o
   2  11   0      609.40      632.72     17.79 o
   3  11   0      184.57      198.53      9.01 o
   4  11   0       92.60       51.61     15.22 o
   5  11   0      226.79      185.04     22.94 o
   6  11   0      250.41      267.32     26.59 o
   7  11   0       37.91       32.64     14.09 o
   8  11   0       85.45       87.58     15.88 o
   0  12   0      149.02      124.87      6.24 o
   1  12   0     2490.83     2586.13     47.69 o
   2  12   0     6156.76     6706.26    137.27 o
   3  12   0        6.31        8.77      3.28 o
   4  12   0     1155.89     1193.52     41.48 o
   5  12   0       35.18       32.44      8.06 o
   6  12   0       34.04       20.49      8.86 o
   7  12   0      252.40      288.27     23.07 o
   8  12   0      341.80      435.75     42.40 o
   1  13   0      439.58      348.37      9.31 o
   2  13   0     1548.08     1597.49     36.22 o
   3  13   0      160.49      175.11     11.57 o
   4  13   0        5.99       -8.98      5.98 o
   5  13   0      163.92       76.81     15.43 o
   6  13   0       13.08       11.53     20.02 o
   7  13   0        0.25       -2.94     12.26 o
   8  13   0        0.88        2.57     12.84 o
   0  14   0      302.40      297.54     11.67 o
   1  14   0     3926.93     3860.00     78.53 o
   2  14   0     1327.71     1388.17     33.55 o
   3  14   0      136.38       92.67     13.77 o
   4  14   0      176.09      151.51     16.95 o
   5  14   0        0.54       -9.25      6.99 o
   6  14   0      307.19      308.56     21.30 o
   7  14   0       23.75       11.20     10.41 o
   1  15   0     1018.98     1059.58     25.88 o
   2  15   0       78.51       60.18      6.44 o
   3  15   0     2045.26     2152.62     61.20 o
   4  15   0      135.19      113.43     10.42 o
   5  15   0      283.47      289.16     16.95 o
   6  15   0        4.78       -3.26      8.21 o
   7  15   0       18.43       22.48     12.72 o
   0  16   0       19.32       -0.32      7.40 o
   1  16   0       73.65       67.34      5.12 o
   2  16   0      242.28      224.36     11.06 o
   3  16   0      110.52      111.84     10.80 o
   4  16   0        7.52       -9.53      6.51 o
   5  16   0      125.01       77.90     19.67 o
   6  16   0        4.83        1.68     11.04 o
   7  16   0       10.98       23.07     20.42 o
   1  17   0      994.90     1020.18     25.26 o
   2  17   0     1975.94     1996.01     55.16 o
   3  17   0       90.92       84.36      8.70 o
   4  17   0       43.45       33.71      9.68 o
   5  17   0      284.69      150.14     42.63 o
   6  17   0      122.00      112.82     17.33 o
   7  17   0        9.13       -0.39     16.10 o
   0  18   0     2986.91     3146.96    106.47 o
   1  18   0      717.16      716.35     21.19 o
   2  18   0       66.24       49.96      7.62 o
   3  18   0       11.85       13.86      6.07 o
   4  18   0      697.54      756.40     46.94 o
   5  18   0      177.86      210.11     20.16 o
   6  18   0       12.48       12.67     19.85 o
   7  18   0      181.58      241.42     26.64 o
   1  19   0      189.90      161.41      7.45 o
   2  19   0       38.49       33.47      5.01 o
   3  19   0      509.84      517.82     20.20 o
   4  19   0       87.13       88.80     10.47 o
   5  19   0        0.22        7.22     11.21 o
   6  19   0       50.93       25.81     22.93 o
   7  19   0        0.59       -4.53     17.58 o
   0  20   0      670.15      673.62     30.33 o
   1  20   0      205.84      176.59     10.50 o
   2  20   0      512.55      546.34     22.58 o
   3  20   0       32.39       28.02      5.52 o
   4  20   0        1.71        5.32      7.09 o
   5  20   0      355.59      422.72     25.56 o
   6  20   0        0.17        4.17     14.25 o
   1  21   0      340.80      338.76     16.95 o
   2  21   0     1438.69     1476.98     48.15 o
   3  21   0        0.12        7.00      7.27 o
   4  21   0       70.57       69.23     10.17 o
   5  21   0        0.28        2.48     11.40 o
   6  21   0       65.20       94.70     19.84 o
   0  22   0     1567.72     1543.35     97.07 o
   1  22   0      192.11      199.16     11.74 o
   2  22   0      341.43      317.43     16.29 o
   3  22   0        1.22       -0.45      5.73 o
   4  22   0       26.76       34.04      8.67 o
   5  22   0       20.56       23.50     24.82 o
   6  22   0       43.74       27.78     16.68 o
   1  23   0        9.03        6.57      5.65 o
   2  23   0      511.25      526.82     24.26 o
   3  23   0      135.53      150.02     15.65 o
   4  23   0       65.79       41.67     10.49 o
   5  23   0       12.13       21.29     15.76 o
   6  23   0      158.63      183.05     31.14 o
   0  24   0      273.11      261.51     41.07 o
   1  24   0      327.17      337.74     24.83 o
   2  24   0        1.60        6.00      8.65 o
   3  24   0      454.21      505.90     28.31 o
   4  24   0       39.76       18.86     17.82 o
   5  24   0      283.84      258.00     36.00 o
   1  25   0      224.34      235.51     15.30 o
   2  25   0       15.54       -4.48     10.06 o
   3  25   0      168.89      145.98     17.09 o
   4  25   0      245.08      239.78     27.57 o
   5  25   0        5.21       -3.83     19.69 o
   0  26   0      185.95      156.65    100.52 o
   1  26   0      576.20      631.32     38.93 o
   2  26   0        2.68       -6.74     10.91 o
   3  26   0       32.93       43.35     11.49 o
   4  26   0       90.72       86.70     28.62 o
   1  27   0       32.56        9.27     12.77 o
   2  27   0      596.94      656.70     43.90 o
   3  27   0      443.94      472.56     40.08 o
   4  27   0       42.68       21.54     22.38 o
   0  28   0      889.09      847.35     92.71 o
   1  28   0       35.70       28.74     16.53 o
   2  28   0      205.78      222.25     39.45 o
   3  28   0      325.68      336.78     38.71 o
   4  28   0       27.58        7.37     40.70 o
   1  29   0       75.41       84.94     31.16 o
   2  29   0      120.48      131.91     23.06 o
   3  29   0       28.62        4.00     22.51 o
   0  30   0       40.61       22.94     34.64 o
   1  30   0      170.62      162.55     24.36 o
   2  30   0       26.89       29.44     35.92 o
   1  31   0       94.80      159.13     28.71 o
  -7   1   1      216.48      189.73     25.49 o
  -6   1   1      208.49      196.79     34.25 o
  -5   1   1      463.77      515.48     25.52 o
  -4   1   1       53.65       55.58      5.62 o
  -3   1   1     1721.79     1703.22     35.20 o
  -2   1   1     4406.42     4063.47     80.00 o
  -1   1   1     2696.32     2403.66    116.32 o
   1   1   1      904.10      848.69     15.50 o
   2   1   1     1130.87     1071.77     22.19 o
   3   1   1      958.77      989.84     23.76 o
   4   1   1      116.68      132.00      8.45 o
   5   1   1      216.24      185.85     21.71 o
   6   1   1     1156.22     1071.50     56.16 o
   7   1   1     1012.65     1089.46     86.49 o
   8   1   1      244.15      211.39     72.81 o
  -7   2   1      187.22      302.24     31.80 o
  -6   2   1       85.43       82.27     10.10 o
  -5   2   1       70.23       90.13     10.67 o
  -4   2   1       93.03      109.96      5.53 o
  -3   2   1      905.97      805.07     14.89 o
  -2   2   1     6635.86     6349.73    122.80 o
  -1   2   1        0.18        0.02      1.13 o
   1   2   1     6273.63     5866.11    111.94 o
   2   2   1     1542.74     1408.15     26.26 o
   3   2   1       94.63       91.97      5.86 o
   4   2   1      580.32      559.01     34.24 o
   5   2   1      221.81      226.66     16.24 o
   6   2   1      179.21      154.13     17.22 o
   7   2   1       79.21      100.92     20.49 o
   8   2   1       60.06       41.07     22.16 o
  -7   3   1      187.18      156.18     27.17 o
  -6   3   1      105.96       85.84     10.54 o
  -5   3   1      158.69      156.19     29.27 o
  -4   3   1      156.95      160.85      5.36 o
  -3   3   1     1386.28     1411.16     30.93 o
  -2   3   1     3527.30     3487.82     64.26 o
  -1   3   1     1655.84     1539.89     27.93 o
   0   3   1     1197.55     1091.68     30.82 o
   1   3   1     2078.31     2035.32     36.06 o
   2   3   1      472.29      444.00     10.56 o
   3   3   1        0.34        0.19      1.61 o
   4   3   1       38.12       46.54      7.78 o
   5   3   1        0.33       -2.38      8.76 o
   6   3   1      105.33      111.94     10.57 o
   7   3   1      135.22      157.28     13.81 o
   8   3   1        1.00       23.39     57.33 o
  -6   4   1      240.52      237.92     14.22 o
  -5   4   1      271.61      253.04     14.25 o
  -4   4   1       36.89       36.89      4.03 o
  -3   4   1      376.90      443.74     11.06 o
  -2   4   1     7813.97     7633.67    142.67 o
  -1   4   1     2185.99     2121.96     42.65 o
   0   4   1     2387.23     2204.00     37.61 o
   1   4   1     4540.31     4489.21     86.24 o
   2   4   1      618.06      698.21     15.73 o
   3   4   1      556.28      579.91     14.05 o
   4   4   1     1046.23     1152.04     34.95 o
   5   4   1      460.75      411.40     27.40 o
   6   4   1      509.34      484.53     38.37 o
   7   4   1      202.49      149.15     48.17 o
   8   4   1      128.50      172.75     35.89 o
  -6   5   1      151.51      177.25     14.88 o
  -5   5   1      250.11      214.84     10.45 o
  -4   5   1        2.39        1.12      3.67 o
  -3   5   1      528.86      554.33     11.43 o
  -2   5   1      219.31      212.79      6.89 o
  -1   5   1     2763.87     2572.41     51.19 o
   0   5   1     1139.81     1019.58     18.86 o
   1   5   1     1851.92     1835.75     30.84 o
   2   5   1      205.09      243.16      5.95 o
   3   5   1     1209.63     1265.38     28.25 o
   4   5   1       89.77       64.34      6.17 o
   5   5   1       38.33       42.52      6.24 o
   6   5   1      609.96      555.87     58.71 o
   7   5   1      317.26      308.09    114.40 o
   8   5   1      109.47      117.11     33.44 o
  -7   6   1       52.41       36.14     10.34 o
  -6   6   1       60.49       56.99     10.21 o
  -5   6   1        8.37        8.18      5.03 o
  -4   6   1      189.32      164.90      9.58 o
  -3   6   1       36.48       54.27      4.31 o
  -2   6   1     1527.91     1677.18     31.04 o
  -1   6   1    16415.27    15511.92    249.88 o
   0   6   1     6569.16     6272.95    112.54 o
   1   6   1     5076.78     5134.43     92.82 o
   2   6   1       80.06       87.80      4.11 o
   3   6   1        3.78        2.73      3.82 o
   4   6   1      141.07      116.25      7.98 o
   5   6   1       52.87       55.31      7.02 o
   6   6   1       47.55       36.29      7.37 o
   7   6   1        9.87        8.54     22.94 o
   8   6   1        5.68       41.86     25.22 o
  -7   7   1      169.38      172.22     17.63 o
  -6   7   1        0.03        6.42      6.60 o
  -5   7   1     1282.53     1270.16     42.80 o
  -4   7   1     1101.05     1145.35     27.67 o
  -3   7   1      387.53      410.03     10.59 o
  -2   7   1     1984.83     1941.49     36.29 o
  -1   7   1       96.03       51.28      2.47 o
   0   7   1        3.58        5.71      1.12 o
   1   7   1      208.06      244.84      7.00 o
   2   7   1      659.43      663.25     16.94 o
   3   7   1      834.30      832.06     19.26 o
   4   7   1     1245.52     1359.55     34.74 o
   5   7   1       10.57        6.06      7.00 o
   6   7   1      754.01      692.76     45.62 o
   7   7   1     1020.53     1249.20     51.93 o
   8   7   1      103.85      113.75    122.54 o
  -7   8   1       11.59       31.72      9.86 o
  -6   8   1        1.15       -1.76      7.20 o
  -5   8   1      106.65       96.13     10.04 o
  -4   8   1      183.71      159.84     11.00 o
  -3   8   1     1088.58     1068.51     23.37 o
  -2   8   1     1028.67      902.16     19.71 o
  -1   8   1     2955.07     3138.71     52.29 o
   0   8   1      800.05      808.88     13.98 o
   1   8   1       38.68       29.23      2.26 o
   2   8   1     4821.33     4944.74     78.97 o
   3   8   1       16.19       13.69      2.81 o
   4   8   1     1057.26     1030.86     51.75 o
   5   8   1      509.78      558.27     34.28 o
   6   8   1      163.93      138.89     12.73 o
   7   8   1       98.93       79.26     13.02 o
   8   8   1       51.46       40.60     33.98 o
  -7   9   1        8.08       26.25     10.40 o
  -6   9   1       56.56       32.33      8.79 o
  -5   9   1      648.17      632.25     23.91 o
  -4   9   1       17.19       -5.92      7.78 o
  -3   9   1      134.60      135.14      8.73 o
  -2   9   1      864.51      934.52     21.77 o
  -1   9   1      642.92      694.11     14.40 o
   0   9   1       28.88       34.98      1.90 o
   1   9   1      804.43      777.45     13.61 o
   2   9   1     1401.06     1463.23     25.80 o
   3   9   1      263.07      267.17      9.55 o
   4   9   1      341.92      335.03     20.43 o
   5   9   1       53.60       50.70      8.78 o
   6   9   1       27.64        8.70      7.19 o
   7   9   1       57.58       61.65     11.45 o
   8   9   1        7.89      -11.38     23.67 o
  -7  10   1       13.48       -2.17     47.23 o
  -6  10   1      438.90      508.11     26.93 o
  -5  10   1      378.36      404.80     19.28 o
  -4  10   1      738.09      702.83     23.04 o
  -3  10   1     6307.93     6511.07    126.98 o
  -2  10   1     2685.06     3037.57     54.60 o
  -1  10   1       74.33       55.84      3.74 o
   0  10   1      344.95      278.96      6.53 o
   1  10   1      189.93      147.87      4.55 o
   2  10   1     4868.71     5208.38     90.72 o
   3  10   1      477.89      492.51     17.65 o
   4  10   1     2023.83     1921.28     70.60 o
   5  10   1      422.71      454.64     30.20 o
   6  10   1        0.86        8.88     13.37 o
   7  10   1        0.03       -8.78      9.78 o
   8  10   1      316.41      361.98     57.67 o
  -8  11   1       28.01       46.59     22.93 o
  -7  11   1      161.52      160.96     30.65 o
  -6  11   1      226.59      215.00     16.11 o
  -5  11   1      676.59      693.15     26.87 o
  -4  11   1       80.47       70.84     11.21 o
  -3  11   1       44.93       60.53      4.93 o
  -2  11   1     2251.18     2352.51     44.11 o
  -1  11   1      703.03      665.30     14.34 o
   0  11   1        1.24        4.86      1.46 o
   1  11   1     5599.97     5822.82    100.93 o
   2  11   1     2038.76     2192.75     42.77 o
   3  11   1      898.12      929.00     28.08 o
   4  11   1      116.18       96.95      9.68 o
   5  11   1      406.30      426.88     35.90 o
   6  11   1      535.84      498.24     42.31 o
   7  11   1       83.56       63.23     28.20 o
   8  11   1        3.13       17.49     29.65 o
  -8  12   1       25.83        6.96     17.92 o
  -7  12   1       16.11        9.59     12.38 o
  -6  12   1       17.25        9.67      7.70 o
  -5  12   1       48.52       61.78      9.03 o
  -4  12   1      123.30      113.93      7.41 o
  -3  12   1      463.33      566.06     19.55 o
  -2  12   1      630.32      558.36     14.24 o
  -1  12   1       46.29       47.97      2.56 o
   0  12   1       81.39      103.56      3.65 o
   1  12   1     1549.40     1628.39     30.13 o
   2  12   1       93.61      100.59      4.84 o
   3  12   1       93.77      100.83     11.96 o
   4  12   1      240.06      247.60     12.96 o
   5  12   1      118.69      111.56     14.14 o
   6  12   1      101.12      110.47     14.76 o
   7  12   1       86.41      102.54     23.88 o
   8  12   1       11.74        9.49     16.76 o
  -8  13   1       96.85      114.21     23.39 o
  -7  13   1       15.28       20.84     17.09 o
  -6  13   1       25.71       10.10      9.12 o
  -5  13   1       72.64       57.08      9.19 o
  -4  13   1      389.60      358.94     26.82 o
  -3  13   1        5.49        4.62      3.85 o
  -2  13   1       54.14       61.20      5.52 o
  -1  13   1      803.65      758.78     18.70 o
   0  13   1      761.56      739.85     17.16 o
   1  13   1      805.80      857.85     18.24 o
   2  13   1      530.53      491.05     17.82 o
   3  13   1      581.24      577.14     19.72 o
   4  13   1       93.64      105.36      9.27 o
   5  13   1       73.98       47.95     10.73 o
   6  13   1        8.82        9.83      8.83 o
   7  13   1      294.88      205.69    141.61 o
  -8  14   1        0.11       16.83     29.97 o
  -7  14   1        0.44       -2.23      9.41 o
  -6  14   1      285.71      329.16     41.97 o
  -5  14   1      199.43      165.58     14.76 o
  -4  14   1       34.74       30.87      7.14 o
  -3  14   1      625.48      677.85     26.51 o
  -2  14   1       87.85       95.82      5.78 o
  -1  14   1       65.91       76.53      5.15 o
   0  14   1       86.54       91.47      4.36 o
   1  14   1       22.04       29.61      3.09 o
   2  14   1      170.86      203.19      9.92 o
   3  14   1       59.55       60.32      6.98 o
   4  14   1       15.62      -11.77     11.32 o
   5  14   1      642.05      621.72     31.79 o
   6  14   1      226.32      126.67     51.13 o
   7  14   1        0.01      -17.73     11.82 o
  -7  15   1       12.26      -28.29     41.65 o
  -6  15   1       85.46       37.98     18.06 o
  -5  15   1      161.51      122.28     17.90 o
  -4  15   1      338.54      270.42     16.36 o
  -3  15   1      263.00      276.97     13.35 o
  -2  15   1       39.40       42.58      4.56 o
  -1  15   1        3.89        5.78      2.35 o
   0  15   1      443.03      452.38     12.40 o
   1  15   1     2120.21     2218.61     53.21 o
   2  15   1      116.61      150.91      7.01 o
   3  15   1      172.56      149.84     10.92 o
   4  15   1      177.95      187.74     10.92 o
   5  15   1        4.42       -1.48      7.65 o
   6  15   1        2.34        7.93     10.63 o
   7  15   1       23.48        7.76     13.13 o
  -7  16   1      277.19      322.61     24.61 o
  -6  16   1       14.60       38.64     17.43 o
  -5  16   1        4.45        9.04     10.79 o
  -4  16   1      152.63      162.68     12.38 o
  -3  16   1       21.69       12.52      6.83 o
  -2  16   1     1151.37     1134.18     31.96 o
  -1  16   1       27.54       25.07      4.23 o
   0  16   1      348.32      345.81     10.06 o
   1  16   1     1376.49     1397.57     34.32 o
   2  16   1      502.63      492.57     16.99 o
   3  16   1        0.29        5.49      4.69 o
   4  16   1      297.39      211.83     23.80 o
   5  16   1      185.44      194.91     54.56 o
   6  16   1      169.04      104.79     22.63 o
   7  16   1        3.75      -14.44     13.07 o
  -7  17   1       78.24       69.89     20.24 o
  -6  17   1       58.66       43.70     13.20 o
  -5  17   1       80.62       59.90     12.64 o
  -4  17   1       19.67       12.99      6.15 o
  -3  17   1       24.64        8.80      5.93 o
  -2  17   1      219.00      189.48      9.77 o
  -1  17   1      984.91      959.75     27.19 o
   0  17   1     1123.78     1144.16     29.04 o
   1  17   1      276.18      236.29     10.60 o
   2  17   1      110.72       92.59      5.49 o
   3  17   1        3.35        1.98      6.89 o
   4  17   1       27.69       19.39      8.48 o
   5  17   1        6.23       15.02     10.72 o
   6  17   1        3.80        4.80     17.40 o
   7  17   1      362.18      477.80     43.40 o
  -7  18   1       27.83       34.60     14.32 o
  -6  18   1        9.61       19.69     11.29 o
  -5  18   1      488.33      438.70     42.07 o
  -4  18   1      350.53      388.18     29.54 o
  -3  18   1      815.01      892.88     30.61 o
  -2  18   1      622.00      592.68     22.23 o
  -1  18   1       52.38       51.31      5.33 o
   0  18   1        9.44        7.16      3.38 o
   1  18   1        4.71        8.77      2.68 o
   2  18   1      449.30      472.59     21.16 o
   3  18   1     1147.09     1273.44     49.25 o
   4  18   1      461.26      528.52     25.74 o
   5  18   1        7.63       22.71      9.05 o
   6  18   1       77.23       54.91     14.21 o
   7  18   1       15.81        1.63     13.63 o
  -7  19   1       14.35       38.13     19.31 o
  -6  19   1       21.06       25.43     23.11 o
  -5  19   1      213.62      207.11     28.25 o
  -4  19   1       55.59       71.64     15.91 o
  -3  19   1      134.53       99.69     17.71 o
  -2  19   1        7.43        4.68      6.61 o
  -1  19   1      596.18      591.82     17.83 o
   0  19   1     1055.74     1057.89     32.12 o
   1  19   1        9.03        5.23      3.58 o
   2  19   1     1450.24     1518.95     49.65 o
   3  19   1     1045.62     1104.01     43.92 o
   4  19   1       23.14       34.63      8.68 o
   5  19   1       61.30       45.02     12.09 o
   6  19   1       56.86       35.96     23.38 o
  -6  20   1      117.54      148.48     22.81 o
  -5  20   1       13.13       24.59     13.25 o
  -4  20   1      156.91      153.45     12.67 o
  -3  20   1        1.25       -1.22      7.11 o
  -2  20   1      504.50      502.79     20.52 o
  -1  20   1      297.10      313.70     13.44 o
   0  20   1      630.46      639.99     21.98 o
   1  20   1      509.46      531.20     22.72 o
   2  20   1      178.50      146.89      9.50 o
   3  20   1       64.24       31.46     12.09 o
   4  20   1      134.48       89.37     13.87 o
   5  20   1      102.21       88.50     13.95 o
   6  20   1      386.74      458.55     36.80 o
  -6  21   1       20.14        1.76     13.06 o
  -5  21   1      101.63      108.28     26.57 o
  -4  21   1      632.80      669.12     30.05 o
  -3  21   1       16.61        4.92      7.26 o
  -2  21   1       82.84       76.04      8.66 o
  -1  21   1        5.15        5.09      8.83 o
   0  21   1       33.30       21.78      6.31 o
   1  21   1      303.42      287.89     14.07 o
   2  21   1       18.79       26.29      5.39 o
   3  21   1      179.79      189.85     11.93 o
   4  21   1      166.80      144.70     17.07 o
   5  21   1        6.93       -8.27     11.48 o
   6  21   1       21.77       27.29     26.84 o
  -6  22   1      107.36       94.51     25.80 o
  -5  22   1       17.90       -2.67     12.51 o
  -4  22   1      184.63      202.78     15.31 o
  -3  22   1        8.54       33.34      8.06 o
  -2  22   1        4.62        6.68      5.08 o
  -1  22   1      427.95      405.99     15.58 o
   0  22   1      317.04      316.48     12.95 o
   1  22   1      766.09      858.07     30.51 o
   2  22   1       20.09       11.10      5.39 o
   3  22   1       15.93       14.94     10.25 o
   4  22   1       71.88       83.12     16.29 o
   5  22   1      364.39      386.20     27.06 o
   6  22   1       18.15       28.98     16.66 o
  -6  23   1        5.30       20.16     13.56 o
  -5  23   1       27.86       -7.20     14.10 o
  -4  23   1       66.30       59.97     12.49 o
  -3  23   1      277.46      242.13     17.21 o
  -2  23   1       15.59        9.88      8.32 o
  -1  23   1      107.85       72.45     10.30 o
   0  23   1       47.70       40.89      9.54 o
   1  23   1       51.84       46.80     10.15 o
   2  23   1       12.35        1.23      7.80 o
   3  23   1       30.58       30.34      8.70 o
   4  23   1        1.15       -4.76     14.08 o
   5  23   1        0.01       -2.25     17.09 o
  -5  24   1       47.58       41.43     40.65 o
  -4  24   1      110.08       94.25     24.84 o
  -3  24   1       24.64       20.64     11.36 o
  -2  24   1       40.29       37.49      9.12 o
  -1  24   1        7.70       16.33      6.27 o
   0  24   1      209.58      238.95     18.22 o
   1  24   1       78.68       72.35     20.95 o
   2  24   1       39.76       48.89     16.38 o
   3  24   1      137.25      125.50     16.92 o
   4  24   1       56.82       41.04     16.09 o
   5  24   1      196.79      214.37     30.69 o
  -5  25   1       26.10       35.33     20.56 o
  -4  25   1      217.82      254.92     23.89 o
  -3  25   1       84.66       97.25     18.71 o
  -2  25   1        8.54       -8.91     11.73 o
  -1  25   1       49.94       66.99     10.56 o
   0  25   1      492.94      506.13     31.13 o
   1  25   1      190.62      176.78     18.06 o
   2  25   1       64.08       61.58      9.75 o
   3  25   1      268.49      295.29     21.89 o
   4  25   1      287.76      316.65     29.49 o
   5  25   1       10.55        9.99     13.94 o
  -5  26   1       30.88       14.65     30.40 o
  -4  26   1       18.95       10.51     27.25 o
  -3  26   1        2.60       26.74     22.18 o
  -2  26   1       21.06       17.27     14.29 o
  -1  26   1       52.16       53.47      8.12 o
   0  26   1       14.13        0.54     13.02 o
   1  26   1       82.52       81.92     10.77 o
   2  26   1       11.90       20.87     11.98 o
   3  26   1      148.40      115.74     33.95 o
   4  26   1      125.21       92.13     16.30 o
  -4  27   1      184.39      157.19     29.46 o
  -3  27   1      159.58      119.88     43.36 o
  -2  27   1       27.63       -1.24     22.70 o
  -1  27   1        8.82       -4.39     23.63 o
   0  27   1        0.91       26.53     28.59 o
   1  27   1        0.18      -10.57     17.02 o
   2  27   1      234.66      219.51     22.44 o
   3  27   1      253.33      243.68     23.65 o
   4  27   1       96.02       80.66     16.50 o
  -4  28   1      127.14      136.46     33.93 o
  -3  28   1      200.25      199.50     22.61 o
  -2  28   1       71.49       96.47     18.55 o
  -1  28   1        9.63       -4.76     15.56 o
   0  28   1      174.34      176.78     30.81 o
   1  28   1      293.33      248.52     35.64 o
   2  28   1       13.11       28.87     16.83 o
   3  28   1        0.09        7.10     11.79 o
  -3  29   1      219.96      213.89     25.63 o
  -2  29   1       85.06       81.31     29.43 o
  -1  29   1        0.01       17.32     18.60 o
   0  29   1      260.49      268.02     39.62 o
   1  29   1        0.49       -4.54     11.35 o
   2  29   1        8.98       -5.79     21.46 o
   3  29   1       36.01       14.69     28.18 o
  -2  30   1       52.18       91.56     22.99 o
  -1  30   1        9.42       35.79     33.18 o
   0  30   1      128.94      112.34     30.97 o
   1  30   1       69.95      101.32     27.88 o
   2  30   1        3.82      -27.41     25.24 o
  -1  31   1       42.41       78.59     42.00 o
   0  31   1       26.48        5.87     47.21 o
   1  31   1        7.28       30.05     35.62 o
  -7   0   2      146.00      161.87     29.57 o
  -6   0   2     2074.84     1234.07    119.38 o
  -5   0   2      140.93      200.00     16.53 o
  -4   0   2      185.86      201.67     15.95 o
  -3   0   2        5.51        7.07      4.29 o
  -2   0   2      287.99      282.94     12.63 o
   0   0   2      536.19      523.53     14.60 o
   1   0   2     1741.18     1730.37     41.91 o
   2   0   2       96.55      136.13      7.36 o
   3   0   2      111.65       98.05      7.52 o
   4   0   2       33.30       63.20     16.63 o
   5   0   2      446.85      233.02    130.97 o
   6   0   2      973.08      982.81     87.41 o
   7   0   2      480.18      611.90     99.69 o
   8   0   2        1.36      -15.53     18.08 o
  -7   1   2        3.02        9.63     14.30 o
  -6   1   2        2.63       39.30     10.97 o
  -5   1   2      267.65      272.22     15.47 o
  -4   1   2      790.16      764.25     19.48 o
  -3   1   2     1527.37     1530.55     34.82 o
  -2   1   2     5071.30     4979.14     89.96 o
  -1   1   2     5758.88     5213.21     98.85 o
   0   1   2     2748.18     2541.94     45.77 o
   1   1   2        7.96        0.82      2.39 o
   2   1   2     1320.10     1490.10     26.46 o
   3   1   2      251.20      248.19      7.86 o
   4   1   2      495.49      465.41     19.17 o
   5   1   2       47.39       64.60      8.91 o
   6   1   2      563.38      568.27     33.47 o
   7   1   2      189.21      219.41     18.09 o
   8   1   2      314.69      361.11     59.15 o
  -7   2   2       20.60       24.60     14.68 o
  -6   2   2      462.85      502.92     26.51 o
  -5   2   2      560.52      530.06     18.51 o
  -4   2   2      209.39      207.84     13.10 o
  -3   2   2      225.64      199.09      7.03 o
  -2   2   2       65.86      119.17     11.85 o
  -1   2   2      538.46      564.82     40.96 o
   0   2   2      579.52      566.36     10.43 o
   1   2   2      673.10      683.56     12.97 o
   2   2   2      462.68      489.86     11.10 o
   3   2   2       92.02      113.10      5.89 o
   4   2   2       29.52       17.73      6.52 o
   5   2   2       72.89       52.66     12.70 o
   7   2   2       81.08       86.44     17.76 o
   8   2   2        0.21        4.28     30.82 o
  -7   3   2      165.97      196.74     24.11 o
  -6   3   2        0.03        0.23     10.90 o
  -5   3   2       66.76       58.82      7.15 o
  -4   3   2     1890.66     1921.02     38.37 o
  -3   3   2      222.09      223.88      7.04 o
  -2   3   2     2290.30     2387.38     50.70 o
  -1   3   2      415.29      460.61     10.69 o
   0   3   2      842.95      716.50     13.36 o
   1   3   2     2296.95     2152.91     38.46 o
   2   3   2       73.68       80.19      3.42 o
   3   3   2      418.88      417.67     12.11 o
   4   3   2     1194.69     1212.87     27.76 o
   5   3   2       16.75        8.83      8.17 o
   6   3   2       30.60       52.67      9.58 o
   7   3   2       17.72       28.65     15.03 o
   8   3   2      459.92      438.19     53.97 o
  -6   4   2        7.93       -0.32      6.89 o
  -5   4   2       82.93       79.88      7.29 o
  -4   4   2      944.20      988.26     20.86 o
  -3   4   2      844.79      801.53     17.43 o
  -2   4   2     1020.31     1043.30     23.83 o
  -1   4   2     1584.91     1480.82     35.52 o
   0   4   2       39.74       34.74      1.94 o
   1   4   2      114.81      135.82      3.98 o
   2   4   2      266.40      282.08      7.20 o
   3   4   2      243.36      218.97      6.12 o
   4   4   2      632.77      607.38     20.23 o
   5   4   2       68.08       59.58     15.33 o
   6   4   2       15.06       24.97      8.94 o
   7   4   2      398.08      399.03     35.17 o
   8   4   2       70.82       83.04     24.67 o
  -7   5   2      140.21      125.60     24.33 o
  -6   5   2       31.95       45.05     11.09 o
  -5   5   2      107.20      100.14      7.96 o
  -4   5   2      109.32      104.64      6.85 o
  -3   5   2     1035.60     1021.95     24.57 o
  -2   5   2      486.38      497.55     13.39 o
  -1   5   2     1885.65     1963.48     36.26 o
   0   5   2     2204.85     2031.74     34.24 o
   1   5   2      702.96      616.19     12.49 o
   2   5   2       18.65       23.19      3.13 o
   3   5   2      306.12      284.77      7.56 o
   4   5   2        3.95        6.71      4.03 o
   5   5   2      586.30      588.19     24.07 o
   6   5   2      218.66      228.83     15.68 o
   7   5   2        2.03       -3.20     26.02 o
   8   5   2       84.77       36.16     97.89 o
  -7   6   2      215.84      208.30     21.69 o
  -6   6   2      212.67      216.85     20.20 o
  -5   6   2     2263.02     2218.41     51.43 o
  -4   6   2       43.93       48.89      4.85 o
  -3   6   2     2105.21     2188.51     49.74 o
  -2   6   2        1.28       -0.63      2.49 o
  -1   6   2      106.81       87.56      3.13 o
   0   6   2     6637.16     6478.54    112.75 o
   1   6   2      157.54      170.24      5.21 o
   2   6   2      243.82      238.19      8.05 o
   3   6   2      262.01      269.28     11.70 o
   4   6   2      315.07      290.70     11.62 o
   5   6   2     1431.62     1508.67     45.73 o
   6   6   2       89.10      109.56      9.11 o
   7   6   2      109.74      112.23     32.62 o
   8   6   2       59.64       52.77     29.04 o
  -7   7   2       50.03       74.58     18.51 o
  -6   7   2       72.36       83.37     10.73 o
  -5   7   2       98.32       84.07      8.03 o
  -4   7   2     1795.77     1909.91     45.83 o
  -3   7   2       14.30       14.85      3.30 o
  -2   7   2     1011.38     1010.05     19.39 o
  -1   7   2     2693.92     2730.36     52.13 o
   0   7   2      935.24     1013.29     16.46 o
   1   7   2       27.92       21.14      1.91 o
   2   7   2      343.38      312.84      8.38 o
   3   7   2       86.07       81.21      5.15 o
   4   7   2      759.20      761.69     22.37 o
   5   7   2       44.03       61.90     10.90 o
   6   7   2      168.53      181.05     21.94 o
   7   7   2      230.15      233.38     37.05 o
   8   7   2       23.30       17.90    104.10 o
  -7   8   2      177.67      146.96     16.84 o
  -6   8   2      783.22      759.07     30.26 o
  -5   8   2      265.52      199.57     13.02 o
  -4   8   2      164.31      176.45     14.86 o
  -3   8   2       35.08       48.55      4.73 o
  -2   8   2     1284.16     1172.53     22.25 o
  -1   8   2     1122.24     1104.31     21.98 o
   0   8   2      261.75      240.58      5.78 o
   1   8   2      276.31      306.82      8.84 o
   2   8   2      336.90      296.18      9.50 o
   3   8   2        0.78        1.14      2.88 o
   4   8   2      644.97      713.75     30.83 o
   5   8   2      386.16      362.16     18.84 o
   6   8   2     1025.35     1094.27     38.36 o
   7   8   2        1.32       -5.73     10.51 o
   8   8   2       33.74       30.61     36.98 o
  -6   9   2      211.90      212.15     17.88 o
  -5   9   2       54.65       62.66      9.34 o
  -4   9   2     2874.04     2886.20     70.33 o
  -3   9   2     2269.16     2291.53     47.23 o
  -2   9   2       94.24      111.68      5.76 o
  -1   9   2      375.48      431.80     10.62 o
   0   9   2     2157.13     2102.86     46.67 o
   1   9   2      322.67      313.92      7.36 o
   2   9   2        1.80        3.26      2.56 o
   3   9   2        1.17        0.61      4.40 o
   4   9   2     1449.96     1569.43     36.01 o
   5   9   2      792.67      894.59     37.08 o
   6   9   2      359.98      373.87     27.48 o
   7   9   2      106.52      137.36     24.37 o
   8   9   2       47.56       35.41    102.80 o
  -6  10   2      128.46      120.15      9.82 o
  -5  10   2      404.48      444.41     44.46 o
  -4  10   2       56.20       47.83      6.51 o
  -3  10   2     1450.52     1503.31     34.09 o
  -2  10   2       29.12       29.50      3.29 o
  -1  10   2      138.91      119.97      4.74 o
   0  10   2     2505.56     2564.40     48.76 o
   1  10   2      204.98      226.58      5.99 o
   2  10   2      108.16       81.72      4.22 o
   3  10   2      188.53      220.00     12.26 o
   4  10   2       50.32       47.34      8.13 o
   5  10   2     1114.40     1064.26     97.19 o
   6  10   2        3.82        9.71     11.27 o
   7  10   2        8.01        9.98     12.15 o
   8  10   2       91.18       50.88     22.53 o
  -7  11   2       64.11       33.65     56.84 o
  -6  11   2       16.49       11.05     10.98 o
  -5  11   2       94.22       88.45     10.82 o
  -4  11   2       24.02       22.40      6.06 o
  -3  11   2      126.55      130.07      6.32 o
  -2  11   2      783.40      766.02     15.14 o
  -1  11   2     1052.37     1099.32     25.93 o
   0  11   2       49.44       44.10      3.92 o
   1  11   2       43.31       27.99      4.27 o
   2  11   2      390.43      404.74     11.04 o
   3  11   2      121.54       94.80      9.26 o
   4  11   2       80.84       80.55      9.09 o
   5  11   2      157.69      177.23     16.08 o
   6  11   2        0.07       -1.14      9.32 o
   7  11   2      275.86      257.32     30.87 o
  -8  12   2       23.47       27.15    100.12 o
  -7  12   2       44.39       34.02     14.83 o
  -6  12   2       44.64       61.91     17.75 o
  -5  12   2      401.38      411.83     22.63 o
  -4  12   2     1355.16     1466.50     46.91 o
  -3  12   2      845.83      770.23     31.90 o
  -2  12   2     2513.31     2440.61     46.49 o
  -1  12   2      305.78      274.91      7.48 o
   0  12   2      609.71      576.05     14.22 o
   1  12   2        0.13       -3.33      2.81 o
   2  12   2        0.36       -0.71      2.39 o
   3  12   2       36.38       25.11      8.09 o
   4  12   2        1.31       -1.84      6.12 o
   5  12   2      671.52      651.46     37.39 o
   6  12   2      258.16      283.52     35.14 o
   7  12   2      146.97      205.66     28.85 o
  -8  13   2      172.41      193.44     28.51 o
  -7  13   2        3.70       13.03     13.40 o
  -6  13   2       11.80       37.65     19.37 o
  -5  13   2       18.21       25.72      9.33 o
  -4  13   2      796.69      778.58     37.73 o
  -3  13   2       31.02       15.67      4.04 o
  -2  13   2       16.86       10.36      3.69 o
  -1  13   2     1018.77     1054.23     22.89 o
   0  13   2        2.60        3.82      2.70 o
   1  13   2        6.76        8.63      3.31 o
   2  13   2       15.31       21.32      4.07 o
   3  13   2       54.73       42.22      5.75 o
   4  13   2      425.00      405.06     24.65 o
   5  13   2       86.06       87.00     15.96 o
   6  13   2      151.69      110.80     16.03 o
   7  13   2        1.56      -65.48     78.36 o
  -7  14   2      189.19      287.56     33.25 o
  -6  14   2       52.64       49.36     17.56 o
  -5  14   2      332.47      315.47     19.04 o
  -4  14   2       87.64       65.26      9.20 o
  -3  14   2      144.92      127.80      7.63 o
  -2  14   2      946.50      933.70     27.50 o
  -1  14   2       20.53       15.29      3.89 o
   0  14   2       56.66       72.03      5.55 o
   1  14   2      733.23      684.24     20.11 o
   2  14   2     1150.84     1200.61     38.74 o
   3  14   2      618.42      675.16     32.88 o
   4  14   2      718.58      649.52     32.80 o
   5  14   2        1.66        9.52      8.61 o
   6  14   2       21.54       18.68     11.69 o
   7  14   2      165.19      204.34     29.19 o
  -7  15   2      150.00      113.28     17.99 o
  -6  15   2       88.04       63.12     18.51 o
  -5  15   2      226.35      238.78     17.48 o
  -4  15   2      366.51      377.66     18.97 o
  -3  15   2      852.97      834.59     27.63 o
  -2  15   2      135.53      112.58      7.06 o
  -1  15   2       67.11       65.48      4.64 o
   0  15   2       62.84       38.30      5.02 o
   1  15   2        1.13        0.30      4.16 o
   2  15   2      107.47      108.47      6.09 o
   3  15   2      198.06      178.49      9.75 o
   4  15   2       92.21       52.36     14.69 o
   5  15   2       93.29      100.85     22.77 o
   6  15   2        8.20       11.07      9.92 o
   7  15   2       36.07       17.02     26.22 o
  -7  16   2        0.48       -1.20     14.89 o
  -6  16   2        2.25        6.90      7.25 o
  -5  16   2        0.90       -8.38      8.62 o
  -4  16   2      425.25      424.22     20.91 o
  -3  16   2       78.28       58.70      9.85 o
  -2  16   2      243.18      214.11      9.03 o
  -1  16   2      220.60      230.37      8.24 o
   0  16   2      654.73      604.93     22.31 o
   1  16   2       35.68       43.90      6.10 o
   2  16   2      396.95      399.22     11.99 o
   3  16   2       86.42       87.21      7.60 o
   4  16   2        0.62       -1.66      5.54 o
   5  16   2      126.49      169.11     24.83 o
   6  16   2        0.53       19.84     11.89 o
   7  16   2        0.64      -15.16     22.84 o
  -7  17   2      352.73      453.55     33.00 o
  -6  17   2       15.97       12.63     10.71 o
  -5  17   2       73.94       50.32     15.52 o
  -4  17   2        8.51       11.75      6.20 o
  -3  17   2      856.03      802.68     29.10 o
  -2  17   2      168.19      148.34      7.86 o
  -1  17   2     1011.05     1012.65     26.26 o
   0  17   2      266.73      292.91     14.07 o
   1  17   2      297.81      276.37     13.45 o
   2  17   2      125.73      130.63      8.03 o
   3  17   2      135.10      101.02     10.61 o
   4  17   2      153.85      190.53     20.76 o
   5  17   2       93.66       80.66     26.05 o
   6  17   2       14.88       37.73     22.02 o
   7  17   2      252.34      322.05     48.67 o
  -7  18   2       67.48       88.71     24.81 o
  -6  18   2      138.88      151.83     16.28 o
  -5  18   2      236.60      237.94     18.79 o
  -4  18   2       11.61        1.16      8.16 o
  -3  18   2      346.95      329.10     16.24 o
  -2  18   2     1944.53     1979.52     52.61 o
  -1  18   2     2996.78     2995.84     67.99 o
   0  18   2       64.82       60.03      5.55 o
   1  18   2       26.87       17.23      6.35 o
   2  18   2       74.78       68.66      8.06 o
   3  18   2        1.58       11.10      7.25 o
   4  18   2       43.43       20.66     13.99 o
   5  18   2        2.56       -3.19     20.59 o
   6  18   2      594.29      320.33     43.99 o
  -7  19   2        1.75       13.05     17.89 o
  -6  19   2       38.74       38.90     17.95 o
  -5  19   2       16.36       13.71     13.95 o
  -4  19   2       13.62        9.60      5.82 o
  -3  19   2      379.22      417.52     22.18 o
  -2  19   2      118.44      119.25      7.81 o
  -1  19   2      215.93      196.88     10.26 o
   0  19   2      284.79      248.51     25.16 o
   1  19   2       91.24       87.27      9.19 o
   2  19   2       15.72        8.11      4.95 o
   3  19   2      101.61       86.48      7.78 o
   4  19   2        0.69       -8.22     13.50 o
   5  19   2        4.88       -4.79      9.13 o
   6  19   2       18.13       13.82     20.99 o
  -6  20   2      503.31      626.94     39.13 o
  -5  20   2        0.55      -18.35     15.37 o
  -4  20   2      571.83      563.22     22.22 o
  -3  20   2        3.00        4.40      5.61 o
  -2  20   2      556.54      588.74     23.67 o
  -1  20   2      244.97      259.50     12.80 o
   0  20   2        1.11        5.97      6.59 o
   1  20   2      129.72      138.28     19.71 o
   2  20   2      137.64      134.27     13.29 o
   3  20   2        0.08       15.18     11.72 o
   4  20   2       26.19       14.12     10.99 o
   5  20   2        3.61       -9.08     12.13 o
   6  20   2      307.73      349.63     26.52 o
  -6  21   2       61.92       88.04     15.08 o
  -5  21   2        2.54      -18.26     15.91 o
  -4  21   2       16.25       14.35      7.57 o
  -3  21   2      503.56      483.09     24.39 o
  -2  21   2     1385.17     1489.87     47.15 o
  -1  21   2      546.74      558.23     19.79 o
   0  21   2      116.74       86.79     11.66 o
   1  21   2       77.19       73.40      9.13 o
   2  21   2       23.26       14.04      9.02 o
   3  21   2       47.11       24.11     10.35 o
   4  21   2        8.56       16.17     10.86 o
   5  21   2      101.71      117.23     30.53 o
   6  21   2      167.23      139.08     33.95 o
  -6  22   2        1.10        6.93     28.91 o
  -5  22   2      150.30      143.48     16.68 o
  -4  22   2        0.60       -2.15      8.58 o
  -3  22   2       69.18       73.22     10.87 o
  -2  22   2      356.53      368.65     20.24 o
  -1  22   2      435.71      420.52     16.81 o
   0  22   2       89.19       79.45     16.26 o
   1  22   2       13.60        2.10      5.84 o
   2  22   2      337.24      310.69     21.54 o
   3  22   2      141.19      126.16     16.46 o
   4  22   2        5.27        3.65      9.00 o
   5  22   2       38.76       34.57     14.76 o
  -6  23   2       82.01      107.93     25.79 o
  -5  23   2       53.74       61.19     13.04 o
  -4  23   2      177.76      149.87     16.63 o
  -3  23   2       50.57       53.75     11.24 o
  -2  23   2       22.23       23.21      8.95 o
  -1  23   2       27.54       29.94     13.53 o
   0  23   2        0.67        1.09      5.86 o
   1  23   2      677.73      756.59     33.44 o
   2  23   2        0.00      -15.47     10.59 o
   3  23   2       46.45       63.76     16.51 o
   4  23   2       35.56       32.07     17.78 o
   5  23   2       35.60       55.75     17.42 o
  -5  24   2        2.50      -30.61     36.63 o
  -4  24   2        0.42      -28.78     19.19 o
  -3  24   2       36.85       42.50     16.41 o
  -2  24   2       35.16       32.71     16.54 o
  -1  24   2      218.77      184.91     15.85 o
   0  24   2      175.35      192.18     20.23 o
   1  24   2        0.03       -8.70      9.76 o
   2  24   2       23.42       31.84      9.34 o
   3  24   2       20.56        7.26     11.62 o
   4  24   2       10.01        2.86     10.94 o
   5  24   2       31.21       38.88     14.10 o
  -5  25   2       13.05        3.69     19.46 o
  -4  25   2        0.22       13.56     10.46 o
  -3  25   2       15.54        9.59      7.57 o
  -2  25   2      327.26      321.60     25.51 o
  -1  25   2      104.84      111.95     15.32 o
   0  25   2      158.47      180.96     23.17 o
   1  25   2       88.01       88.38     11.78 o
   2  25   2      138.67      126.46     16.01 o
   3  25   2       84.32       67.16     19.89 o
   4  25   2       28.56       60.48     15.72 o
  -4  26   2       35.74       15.84     24.93 o
  -3  26   2        0.27       10.04     12.61 o
  -2  26   2      134.34      150.76     27.43 o
  -1  26   2      228.49      207.13     17.28 o
   0  26   2       49.92       30.27     15.78 o
   1  26   2       89.57       72.76     14.18 o
   2  26   2      228.73      256.03     32.11 o
   3  26   2       13.26        9.63     16.77 o
   4  26   2       11.47       10.04     17.82 o
  -4  27   2      100.60      121.24     28.74 o
  -3  27   2      261.21      240.29     27.11 o
  -2  27   2        1.51       12.13     16.23 o
  -1  27   2      103.78       74.24     18.90 o
   0  27   2       26.15       50.60     21.90 o
   1  27   2      391.66      418.31     41.47 o
   2  27   2        0.17       -9.39      9.82 o
   3  27   2      105.15      123.33     24.95 o
  -3  28   2       94.49       65.89     45.28 o
  -2  28   2       13.87        2.91     14.27 o
  -1  28   2       44.24       29.66     12.91 o
   0  28   2       17.91       12.37     13.57 o
   1  28   2      210.52      193.25     21.42 o
   2  28   2        4.60        1.85     12.05 o
   3  28   2        0.50      -14.01     16.50 o
  -3  29   2      105.70      103.46     49.64 o
  -2  29   2       53.87       70.67     21.39 o
  -1  29   2       48.01       95.00     49.47 o
   0  29   2      220.84      298.25     34.79 o
   1  29   2       17.25       16.74     14.12 o
   2  29   2       49.34       59.75     17.27 o
  -2  30   2      187.82      179.55     78.47 o
  -1  30   2        0.02      -26.21     55.41 o
   0  30   2      103.02       27.05    128.70 o
   1  30   2       59.85       54.72     19.16 o
  -7   1   3       91.42       72.31     23.21 o
  -6   1   3       25.41       40.10     13.20 o
  -5   1   3       42.08       78.55      9.03 o
  -4   1   3        5.86       15.53      4.96 o
  -3   1   3     1848.41     2060.44     39.34 o
  -2   1   3     7269.13     7320.15    119.29 o
  -1   1   3     4283.84     4266.97     76.03 o
   0   1   3     1411.89     1370.02     21.47 o
   1   1   3     6585.33     6772.54    108.21 o
   2   1   3      837.50      938.93     17.12 o
   3   1   3      908.06     1033.00     25.57 o
   4   1   3        5.32        3.97      6.13 o
   5   1   3      129.42      130.70     18.80 o
   6   1   3      689.71      737.69     35.52 o
   7   1   3       77.17       44.15     22.60 o
   8   1   3      118.08      107.98     21.95 o
  -7   2   3       82.78      109.62     18.08 o
  -6   2   3     2040.41     2111.14    127.62 o
  -5   2   3     1940.98     1950.13     55.91 o
  -4   2   3      447.80      411.48     22.99 o
  -3   2   3     3627.24     3810.68     65.29 o
  -2   2   3       29.38       51.65      4.97 o
  -1   2   3       26.01       14.90      2.03 o
   0   2   3       99.25       67.29      1.94 o
   1   2   3     1550.70     1560.09     26.45 o
   2   2   3     7969.75     8873.26    149.52 o
   3   2   3      220.36      183.52      8.75 o
   4   2   3      613.91      633.62     21.92 o
   5   2   3     2096.59     2115.69     97.83 o
   6   2   3       70.89       73.00     12.08 o
   7   2   3      277.37      330.71     30.26 o
   8   2   3       19.11       62.74     30.20 o
  -7   3   3      187.99      217.46     17.88 o
  -6   3   3       50.80       56.50     13.26 o
  -5   3   3      201.05      242.44     17.61 o
  -4   3   3       27.43       33.92      6.57 o
  -3   3   3      184.33      210.96      8.19 o
  -2   3   3      675.79      719.05     21.03 o
  -1   3   3      730.01      820.34     15.51 o
   0   3   3       32.97       35.27      2.27 o
   1   3   3       79.46       78.77      4.43 o
   2   3   3       10.04       21.10      3.47 o
   3   3   3        3.29        8.71      3.65 o
   4   3   3      164.48      179.96      9.37 o
   5   3   3      100.06      107.63     12.68 o
   6   3   3      188.95      178.19     37.02 o
   7   3   3        1.36        2.96     10.46 o
   8   3   3        4.74       13.23     35.08 o
  -7   4   3       54.42       49.48     12.80 o
  -6   4   3     1008.90      999.27     39.23 o
  -5   4   3     2074.88     2055.17     61.43 o
  -4   4   3      858.10      825.71     18.61 o
  -3   4   3      455.09      484.31     13.25 o
  -2   4   3     2528.73     2674.65     51.11 o
  -1   4   3     1018.18      923.23     17.78 o
   0   4   3        6.40       14.10      1.39 o
   1   4   3     4090.61     4237.36     65.31 o
   2   4   3       80.62       86.46      4.01 o
   3   4   3      872.26      961.50     29.13 o
   4   4   3     1578.01     1580.61     55.92 o
   5   4   3      770.85      848.46     30.49 o
   6   4   3       38.46       55.24     14.64 o
   7   4   3      653.90      724.45     61.71 o
   8   4   3       78.69      112.73     33.59 o
  -7   5   3        7.23       -2.19      9.01 o
  -6   5   3      402.36      452.63     22.56 o
  -5   5   3     1172.13     1148.24     28.65 o
  -4   5   3        0.17        4.11      4.23 o
  -3   5   3     1454.91     1488.70     33.10 o
  -2   5   3     4268.77     4522.87     68.40 o
  -1   5   3       91.52       93.32      3.77 o
   0   5   3       35.57       34.29      2.75 o
   1   5   3       62.08       61.51      2.91 o
   2   5   3     1410.12     1452.05     24.18 o
   3   5   3      217.99      233.58      8.67 o
   4   5   3      727.06      685.52     23.96 o
   5   5   3      724.99      737.41     24.80 o
   6   5   3      396.89      359.12     25.87 o
   7   5   3        9.44       25.28     31.05 o
   8   5   3       12.08        8.11     14.55 o
  -6   6   3      218.75      188.51     24.70 o
  -5   6   3     2370.23     2442.97     79.26 o
  -4   6   3      337.48      369.76     15.74 o
  -3   6   3      601.96      633.12     14.28 o
  -2   6   3      822.43      907.61     18.95 o
  -1   6   3      438.21      471.16     10.89 o
   0   6   3        9.74        4.06      1.49 o
   1   6   3       47.43       41.63      2.51 o
   2   6   3      309.83      349.63      8.12 o
   3   6   3      260.36      267.15      8.81 o
   4   6   3      976.05      999.22     24.29 o
   5   6   3        6.54       17.87      8.41 o
   6   6   3      570.93      625.94     26.99 o
   7   6   3       18.51       33.25     29.19 o
   8   6   3        1.39        3.98     16.74 o
  -7   7   3        1.66        4.05      7.82 o
  -6   7   3      240.28      238.54     14.34 o
  -5   7   3        0.78        4.54      4.57 o
  -4   7   3      727.63      746.46     20.62 o
  -3   7   3      855.37      881.45     23.20 o
  -2   7   3     4308.69     4431.08     88.12 o
  -1   7   3     1638.21     1628.33     29.94 o
   0   7   3     1024.33     1062.43     20.23 o
   1   7   3     1430.58     1440.99     28.00 o
   2   7   3     1786.82     1946.45     39.40 o
   3   7   3      233.83      245.02      7.62 o
   4   7   3      543.75      562.81     19.16 o
   5   7   3       13.16        2.61      6.80 o
   6   7   3       44.44       56.64     10.32 o
   7   7   3       12.23        8.42     12.03 o
  -7   8   3       71.16       48.73     30.79 o
  -6   8   3       15.51       23.51      5.62 o
  -5   8   3     1567.13     1566.11     51.74 o
  -4   8   3      855.21      895.12     29.27 o
  -3   8   3     1164.90     1188.99     28.07 o
  -2   8   3        0.04        2.01      2.21 o
  -1   8   3      977.90      966.96     19.25 o
   0   8   3      269.14      287.57      7.38 o
   1   8   3      638.91      674.58     13.88 o
   2   8   3      163.74      161.71      6.49 o
   3   8   3     3641.27     3822.86     87.91 o
   4   8   3      310.77      343.82     12.78 o
   5   8   3        0.58        5.96     10.75 o
   6   8   3       92.10      127.99     21.90 o
   7   8   3       54.66       44.43     16.15 o
  -8   9   3       14.84       23.43     23.76 o
  -7   9   3        5.11        2.66     16.89 o
  -6   9   3      233.01      208.34     78.95 o
  -5   9   3      648.23      666.20     31.53 o
  -4   9   3      566.58      597.83     22.25 o
  -3   9   3        2.31        1.36      2.85 o
  -2   9   3       28.97       24.51      3.69 o
  -1   9   3      356.32      347.25      8.25 o
   0   9   3        0.07       -0.59      1.53 o
   1   9   3     1754.05     1926.68     36.94 o
   2   9   3        7.71       13.02      2.78 o
   3   9   3      454.61      531.30     25.05 o
   4   9   3      464.29      488.86     14.38 o
   5   9   3      117.87      108.77     11.57 o
   6   9   3      145.45      147.80     14.57 o
   7   9   3        0.24       -0.27     15.37 o
  -8  10   3      157.90      264.02     34.82 o
  -7  10   3       55.99       62.36     17.16 o
  -6  10   3      246.69      220.19     41.45 o
  -5  10   3     2017.12     2093.90     78.69 o
  -4  10   3     1923.87     1672.44    129.69 o
  -3  10   3     1010.66     1063.60     28.42 o
  -2  10   3       85.22       91.81      5.33 o
  -1  10   3       27.97       42.89      3.33 o
   0  10   3       57.57       37.43      3.21 o
   1  10   3     1140.36     1201.14     25.02 o
   2  10   3      938.25      941.05     26.04 o
   3  10   3     4111.82     4281.20     94.63 o
   4  10   3      534.95      537.52     19.60 o
   5  10   3       46.72       49.31      8.88 o
   6  10   3       31.54       29.35     15.75 o
   7  10   3      130.54      135.02     16.63 o
  -8  11   3      109.31      148.16     31.30 o
  -7  11   3      290.57      279.26     34.56 o
  -6  11   3      892.41      980.98    103.45 o
  -5  11   3        8.63        3.14      6.31 o
  -4  11   3     4317.33     4527.14    134.17 o
  -3  11   3       30.20       22.86      4.25 o
  -2  11   3      159.85      178.10      5.95 o
  -1  11   3      379.25      409.01     11.19 o
   0  11   3      305.52      313.14      9.60 o
   1  11   3       27.49       36.18      3.85 o
   2  11   3     1979.20     2066.35     61.59 o
   3  11   3     1332.62     1443.88     37.99 o
   4  11   3     1960.82     1941.95     72.48 o
   5  11   3      133.28      155.13     16.20 o
   6  11   3      287.57      243.22     28.81 o
   7  11   3        2.63      -17.84    119.22 o
  -8  12   3      109.59       88.09     28.31 o
  -7  12   3      434.83      483.78     35.90 o
  -6  12   3        0.46        4.78     10.12 o
  -5  12   3      208.54      195.18     19.16 o
  -4  12   3     2254.52     2305.08     88.28 o
  -3  12   3       83.64       73.83      5.38 o
  -2  12   3      160.13      144.24      7.40 o
  -1  12   3      534.28      567.93     15.06 o
   0  12   3        8.97        7.97      2.53 o
   1  12   3      854.21      927.12     24.28 o
   2  12   3      181.23      162.79     10.41 o
   3  12   3        0.06       -3.92      4.44 o
   4  12   3      457.57      452.92     20.99 o
   5  12   3        6.90        4.37      9.60 o
   6  12   3        2.38       31.14     18.88 o
   7  12   3       24.69       27.07     23.46 o
  -8  13   3        3.22       -5.42     23.30 o
  -7  13   3       25.59       21.51     13.01 o
  -6  13   3       40.27       25.16     12.95 o
  -5  13   3       12.57       11.03     10.27 o
  -4  13   3      555.23      535.32     31.29 o
  -3  13   3     1547.19     1639.89     41.96 o
  -2  13   3      973.17      913.28     27.31 o
  -1  13   3      390.52      431.13     13.73 o
   0  13   3      244.62      219.77     14.33 o
   1  13   3      162.28      169.07      8.90 o
   2  13   3      358.79      360.39     11.84 o
   3  13   3      960.29      990.70     36.05 o
   4  13   3       47.51       38.37      8.50 o
   5  13   3      874.97      621.94     54.99 o
   6  13   3       10.43       -2.80     10.89 o
   7  13   3       15.56      -15.46     65.61 o
  -7  14   3        0.07        2.99     27.78 o
  -6  14   3      131.37      154.55     21.10 o
  -5  14   3       37.97       36.42     11.70 o
  -4  14   3      538.60      571.25     46.72 o
  -3  14   3      206.79      210.49     10.79 o
  -2  14   3        0.01       -4.37      2.91 o
  -1  14   3      440.59      427.77     14.76 o
   0  14   3      369.87      348.33     12.57 o
   1  14   3       42.90       35.05      4.42 o
   2  14   3        6.06        4.91      3.11 o
   3  14   3      886.95      846.86     36.11 o
   4  14   3        0.05        2.49     12.52 o
   5  14   3       54.78       71.96     12.75 o
   6  14   3        5.36       -2.11     16.00 o
   7  14   3       51.09       -0.51     56.64 o
  -7  15   3        3.13        5.51     14.52 o
  -6  15   3       21.60       17.17     26.15 o
  -5  15   3       49.88       54.99      9.62 o
  -4  15   3      247.14      225.17     20.81 o
  -3  15   3     2251.33     2330.51     63.07 o
  -2  15   3      135.82      133.25     11.24 o
  -1  15   3       61.03       56.00      3.76 o
   0  15   3      503.43      518.64     17.50 o
   1  15   3      186.02      174.28     13.15 o
   2  15   3       92.61       79.73      6.50 o
   3  15   3      196.77      218.42     12.23 o
   4  15   3      158.00      153.28     12.46 o
   5  15   3      178.77      194.71     16.47 o
   6  15   3       76.51       28.76     21.41 o
   7  15   3       35.61        2.42     23.74 o
  -7  16   3      655.40      727.41     96.60 o
  -6  16   3       16.28       15.37     14.29 o
  -5  16   3       24.61       24.39      9.61 o
  -4  16   3     3451.75     3467.00    301.11 o
  -3  16   3      754.61      774.63     27.32 o
  -2  16   3      299.81      306.04     11.89 o
  -1  16   3      499.21      488.14     21.11 o
   0  16   3      372.94      366.58     17.21 o
   1  16   3        6.01        4.96      5.40 o
   2  16   3      389.92      424.05     22.32 o
   3  16   3      434.26      484.35     20.90 o
   4  16   3      874.09     1015.37     38.18 o
   5  16   3        2.02       -5.28      7.98 o
   6  16   3        8.78       14.58     11.71 o
  -7  17   3       44.17      -25.36     65.32 o
  -6  17   3        3.16        6.39     27.04 o
  -5  17   3        0.49        3.49     11.51 o
  -4  17   3      164.71      163.01     17.99 o
  -3  17   3     1369.52     1410.05     43.39 o
  -2  17   3      799.29      792.46     32.61 o
  -1  17   3       17.53        5.34      1.57 o
   0  17   3        5.80        9.26      5.05 o
   1  17   3      147.45      148.11     10.10 o
   2  17   3       16.16       20.21      5.24 o
   3  17   3       40.49       39.13     13.48 o
   4  17   3      104.59       89.75     26.54 o
   5  17   3      338.16      325.43     28.65 o
   6  17   3      191.76      187.47     26.81 o
  -7  18   3       14.54       -7.44     22.72 o
  -6  18   3       14.77      -35.05     52.78 o
  -5  18   3       22.90        6.59     11.65 o
  -4  18   3      581.61      569.13     27.11 o
  -3  18   3      384.69      361.45     20.81 o
  -2  18   3       41.32       50.15      5.44 o
  -1  18   3       10.18        6.81      4.26 o
   0  18   3       90.60       71.07      7.55 o
   1  18   3       77.92       75.77      7.93 o
   2  18   3      784.08      805.15     31.22 o
   3  18   3      251.19      270.89     27.67 o
   4  18   3       16.17       22.65      8.54 o
   5  18   3       90.25       71.07     14.95 o
   6  18   3       40.99       49.79     20.33 o
  -6  19   3       40.14       22.81     26.69 o
  -5  19   3      102.27       79.89     36.75 o
  -4  19   3      437.79      479.70     37.70 o
  -3  19   3     1776.34     2037.03     85.50 o
  -2  19   3       24.53       17.94      9.30 o
  -1  19   3      526.94      478.27     24.40 o
   0  19   3       29.52       20.51      9.89 o
   1  19   3      319.69      289.96     14.86 o
   2  19   3      817.13      956.71     41.23 o
   3  19   3      536.11      602.36     30.23 o
   4  19   3       75.73      102.84     15.06 o
   5  19   3      278.63      294.20     21.88 o
   6  19   3      106.04      102.99     30.00 o
  -6  20   3       29.33      -13.26     22.45 o
  -5  20   3       93.75       85.17     22.14 o
  -4  20   3       74.28       55.55     13.66 o
  -3  20   3      195.82      199.77     15.09 o
  -2  20   3      163.84      166.25     11.52 o
  -1  20   3      420.43      413.00     19.88 o
   0  20   3      596.70      619.88     29.25 o
   1  20   3       98.13      125.70     11.63 o
   2  20   3      387.41      339.97     23.82 o
   3  20   3       80.75       96.81     16.89 o
   4  20   3      206.50      248.78     19.85 o
   5  20   3      177.97      176.61     16.01 o
   6  20   3       16.12       41.79     21.96 o
  -6  21   3       76.82       64.10     30.52 o
  -5  21   3       12.74        9.85     10.93 o
  -4  21   3      442.15      467.26     33.90 o
  -3  21   3       59.20       49.22      9.69 o
  -2  21   3       13.35       14.94      7.19 o
  -1  21   3       29.19       34.95     12.96 o
   0  21   3        4.40        2.03      7.44 o
   1  21   3       15.08        1.79     21.13 o
   2  21   3       69.65       57.89     10.37 o
   3  21   3      426.97      474.02     24.32 o
   4  21   3        3.78      -12.21     11.26 o
   5  21   3        1.88        6.62     11.96 o
  -6  22   3      256.02      193.24     44.45 o
  -5  22   3      295.37      280.08     24.66 o
  -4  22   3      186.99      175.72     15.64 o
  -3  22   3        2.05        3.23      6.85 o
  -2  22   3       35.71       35.71     13.55 o
  -1  22   3      181.89      149.11     18.37 o
   0  22   3      799.62      908.52     34.30 o
   1  22   3       22.82       20.29     10.81 o
   2  22   3        7.55       19.48      8.43 o
   3  22   3      113.11      108.33     21.00 o
   4  22   3      390.41      484.39     34.57 o
   5  22   3       12.57        1.36     15.40 o
  -5  23   3      111.24      117.39     31.46 o
  -4  23   3        4.75       -3.21     10.86 o
  -3  23   3       77.19      101.85     17.63 o
  -2  23   3      237.19      233.17     14.81 o
  -1  23   3      149.20      151.14     14.30 o
   0  23   3        8.98       -6.83     12.07 o
   1  23   3      121.32      137.98     24.66 o
   2  23   3        0.19        8.65      8.27 o
   3  23   3       32.38       19.87     13.24 o
   4  23   3       48.71       48.81     15.76 o
   5  23   3        0.62       40.22     17.49 o
  -5  24   3      160.69      157.40     24.07 o
  -4  24   3       20.60       38.96     14.48 o
  -3  24   3      128.31      124.24     13.76 o
  -2  24   3      370.87      378.02     22.78 o
  -1  24   3      509.21      518.14     22.96 o
   0  24   3      201.21      253.91     31.48 o
   1  24   3      324.34      308.12     23.71 o
   2  24   3       41.68       39.00     11.08 o
   3  24   3       45.62       47.83     15.61 o
   4  24   3       78.55       73.98     14.95 o
  -5  25   3        0.20      -33.72     28.76 o
  -4  25   3       38.10       50.50     18.15 o
  -3  25   3      201.21      217.83     18.73 o
  -2  25   3      339.24      374.13     25.92 o
  -1  25   3      149.30      131.93     13.86 o
   0  25   3      128.82      146.35     16.59 o
   1  25   3      316.51      355.85     22.47 o
   2  25   3      188.43      194.31     16.85 o
   3  25   3       98.61       73.03     21.47 o
   4  25   3       35.61       -1.13     16.21 o
  -4  26   3       52.92       49.44     21.75 o
  -3  26   3      287.11      270.34     36.80 o
  -2  26   3       57.27       43.45     16.79 o
  -1  26   3       72.91       79.19     19.98 o
   0  26   3       19.37       13.68     13.37 o
   1  26   3       52.78       31.73     11.12 o
   2  26   3      447.31      510.54     47.23 o
   3  26   3       43.59       52.53     18.08 o
  -4  27   3       23.99       12.19     20.86 o
  -3  27   3       38.38       47.50     20.30 o
  -2  27   3        0.68       -2.86     22.37 o
  -1  27   3      130.68      135.21     23.10 o
   0  27   3       56.59       99.14     24.93 o
   1  27   3      272.54      346.72     30.06 o
   2  27   3      140.87      144.31     23.67 o
   3  27   3       12.71       12.43     20.60 o
  -3  28   3       14.05      -27.75     52.47 o
  -2  28   3       20.77       18.58     16.84 o
  -1  28   3      211.10      112.68     46.40 o
   0  28   3      385.97      480.16     52.12 o
   1  28   3      112.95       98.70     20.39 o
   2  28   3        0.73       -5.35     19.36 o
  -2  29   3        5.74       14.17     23.44 o
  -1  29   3      215.90      287.83     49.24 o
   0  29   3       59.28       38.57     25.79 o
   1  29   3        0.12        6.80     14.18 o
  -1  30   3        8.57       66.55     37.44 o
   0  30   3       83.84       46.80    118.18 o
  -8   0   4       80.38      117.23     79.54 o
  -7   0   4      394.41      422.85     41.77 o
  -6   0   4      484.53      279.13     72.84 o
  -5   0   4      198.74      197.20     36.84 o
  -4   0   4       53.82       67.13      7.58 o
  -3   0   4     4204.34     4246.75     89.51 o
  -2   0   4      107.20       93.46      7.20 o
  -1   0   4      590.23      552.04     34.33 o
   0   0   4      876.85      914.79     20.60 o
   1   0   4      262.70      413.17     12.09 o
   2   0   4      369.25      497.63     20.79 o
   3   0   4       14.99       18.70      4.82 o
   4   0   4      895.95     1043.93     61.55 o
   5   0   4    10667.65    11101.21    662.03 o
   6   0   4        8.91        5.63     19.60 o
   7   0   4       80.96       78.73     86.94 o
  -8   1   4       11.56       15.14     16.00 o
  -7   1   4      346.58      398.61     30.85 o
  -6   1   4      903.52      963.96     60.75 o
  -5   1   4      369.51      393.08     13.85 o
  -4   1   4     1094.86     1157.94     31.30 o
  -3   1   4       33.44       63.96      5.61 o
  -2   1   4      510.16      497.18     13.53 o
  -1   1   4     2419.47     2429.07     49.89 o
   0   1   4      195.96      198.23      5.19 o
   1   1   4     3447.98     3884.78     58.16 o
   2   1   4       72.47       97.14      5.26 o
   3   1   4     1046.08     1084.89     27.70 o
   4   1   4       56.62       69.38      8.26 o
   5   1   4        0.26       53.15     25.24 o
   6   1   4       90.98       69.58     14.23 o
   7   1   4      131.41      161.51     38.31 o
  -8   2   4      112.69      114.53     24.07 o
  -7   2   4      436.21      539.19     47.09 o
  -6   2   4       60.98       36.75      9.28 o
  -5   2   4      142.91      143.60      9.15 o
  -4   2   4      237.26      245.58      9.45 o
  -3   2   4      785.91      915.42     22.80 o
  -2   2   4      573.73      570.40     12.70 o
  -1   2   4     1495.05     1596.19     29.68 o
   0   2   4     2075.64     2031.57     31.68 o
   1   2   4      205.61      282.57      7.52 o
   2   2   4      258.24      277.74      7.73 o
   3   2   4       14.53       13.31      3.72 o
   4   2   4      826.90      832.86     28.73 o
   5   2   4      328.90      359.91     26.47 o
   6   2   4      369.14      349.53     30.89 o
   7   2   4       12.84       30.37     15.54 o
  -7   3   4        7.95       16.41      9.02 o
  -6   3   4       19.52       20.22      5.34 o
  -5   3   4      279.66      315.47     14.92 o
  -4   3   4      416.37      420.74     13.48 o
  -3   3   4       49.29       56.87      4.71 o
  -2   3   4     1528.34     1696.58     37.36 o
  -1   3   4      450.40      443.58     11.42 o
   0   3   4      176.60      150.49      4.41 o
   1   3   4     2725.58     3235.05     52.93 o
   2   3   4     1301.63     1375.57     28.18 o
   3   3   4      236.89      234.27     11.78 o
   4   3   4      925.90      968.12     30.46 o
   5   3   4       13.11       20.75      7.16 o
   6   3   4      135.45      148.77     19.73 o
   7   3   4      161.82      173.88     45.58 o
  -7   4   4      211.14      269.75     23.37 o
  -6   4   4        4.66       13.97      5.70 o
  -5   4   4      626.61      602.38     21.03 o
  -4   4   4       71.07       71.95      7.70 o
  -3   4   4     2096.56     2209.44     46.85 o
  -2   4   4      110.32      142.36      7.46 o
  -1   4   4       70.81       69.12      4.00 o
   0   4   4      573.25      622.78     12.63 o
   1   4   4      162.24      194.46      8.45 o
   2   4   4        2.80       11.00      3.81 o
   3   4   4      220.23      211.97     11.03 o
   4   4   4       34.89       45.00      9.07 o
   5   4   4      624.64      533.97     24.70 o
   6   4   4        1.16       -0.17     12.94 o
   7   4   4       53.80       52.99     12.93 o
  -7   5   4       68.69       43.17     14.73 o
  -6   5   4      329.93      289.97     22.10 o
  -5   5   4      220.09      232.52     16.96 o
  -4   5   4        0.10        5.94      5.24 o
  -3   5   4        3.92        4.81      3.04 o
  -2   5   4       50.21       53.17      3.94 o
  -1   5   4     1571.62     1550.74     27.41 o
   0   5   4      904.30      883.91     15.60 o
   1   5   4      340.22      329.15      9.37 o
   2   5   4     3259.81     3699.77     69.89 o
   3   5   4       21.50       16.30      4.82 o
   4   5   4       98.77       86.48      8.66 o
   5   5   4        1.04        2.19     12.49 o
   6   5   4       64.10       33.93     11.69 o
   7   5   4       36.59       16.97     25.78 o
  -7   6   4      277.42      236.77     29.66 o
  -6   6   4        1.04       -4.37      4.95 o
  -5   6   4       55.62       51.03      7.14 o
  -4   6   4     1884.47     1986.38     53.91 o
  -3   6   4        0.41       -2.73      3.29 o
  -2   6   4        0.09       -2.70      2.12 o
  -1   6   4     1000.46     1049.92     19.86 o
   0   6   4      997.93      970.36     18.85 o
   1   6   4       38.29       24.14      2.53 o
   2   6   4       47.98       73.15      4.66 o
   3   6   4      298.10      284.20     10.02 o
   4   6   4     4208.48     4176.12     97.58 o
   5   6   4      298.56      308.48     16.02 o
   6   6   4      592.17      523.21     45.73 o
   7   6   4       52.58       47.36     12.87 o
  -7   7   4        3.02        6.21     11.63 o
  -6   7   4      293.27      311.71     15.67 o
  -5   7   4       27.36       13.49      5.47 o
  -4   7   4       10.70        9.38      5.01 o
  -3   7   4        5.02       15.97      3.95 o
  -2   7   4        0.02       -0.35      2.33 o
  -1   7   4     1323.25     1468.47     31.70 o
   0   7   4        0.13        0.69      1.46 o
   1   7   4       13.63       19.65      2.47 o
   2   7   4      240.33      237.32      6.76 o
   3   7   4       13.20        7.44      4.02 o
   4   7   4     1454.55     1540.78     39.53 o
   5   7   4      209.70      231.75     32.28 o
   6   7   4       94.31       85.72     12.42 o
   7   7   4       44.15       38.22     10.98 o
  -7   8   4      689.35      561.78     66.13 o
  -6   8   4      315.59      304.56     18.13 o
  -5   8   4      657.33      639.21     21.41 o
  -4   8   4       14.11        4.64      3.87 o
  -3   8   4      578.66      557.45     18.38 o
  -2   8   4      150.81      135.91      5.52 o
  -1   8   4      434.90      392.96      9.91 o
   0   8   4      756.14      856.39     17.73 o
   1   8   4     1053.70     1092.24     21.20 o
   2   8   4       13.78       10.51      3.62 o
   3   8   4      176.46      205.00     10.96 o
   4   8   4     1190.99     1300.07     34.10 o
   5   8   4     1586.65     1844.69     56.91 o
   6   8   4       37.70       35.40      9.71 o
   7   8   4        1.39       -1.23     17.02 o
  -7   9   4       39.50       31.91     12.56 o
  -5   9   4      376.84      384.48     26.89 o
  -4   9   4      482.67      461.66     16.37 o
  -3   9   4     1184.94     1179.81     37.91 o
  -2   9   4        6.13       10.53      3.11 o
  -1   9   4     1287.65     1367.84     30.98 o
   0   9   4       14.35       13.07      2.39 o
   1   9   4      398.90      409.97     11.01 o
   2   9   4      360.26      363.25     13.84 o
   3   9   4     5285.42     5683.62    132.47 o
   4   9   4      140.64      152.67     12.13 o
   5   9   4      560.98      619.30     34.69 o
   6   9   4      121.69      129.88     14.73 o
   7   9   4       53.72       46.09     16.29 o
  -7  10   4       23.67       17.55     20.37 o
  -6  10   4        8.75       -1.48     10.12 o
  -5  10   4      340.57      334.63     30.59 o
  -4  10   4      104.80      112.67      9.89 o
  -3  10   4      946.19     1014.80     33.88 o
  -2  10   4      145.53      148.20      8.37 o
  -1  10   4      139.71      157.75      5.97 o
   0  10   4       11.77       13.58      2.51 o
   1  10   4      518.05      560.77     16.16 o
   2  10   4       15.05       13.11      3.53 o
   3  10   4       21.08        6.95      6.56 o
   4  10   4      816.50      788.71     26.00 o
   5  10   4        3.95      -11.26      9.20 o
   6  10   4       87.45       59.59     16.22 o
   7  10   4      173.98      136.30     24.11 o
  -8  11   4       87.00       51.71     22.62 o
  -7  11   4      184.05      141.73     40.50 o
  -6  11   4       57.71       29.43     25.70 o
  -5  11   4      106.62       86.49     13.72 o
  -4  11   4      206.87      186.98     12.68 o
  -3  11   4       64.27       56.04      6.75 o
  -2  11   4      954.38      994.96     24.58 o
  -1  11   4      211.72      192.43      7.14 o
   0  11   4       65.23       63.70      3.93 o
   1  11   4       54.51       51.76      3.99 o
   2  11   4      269.32      266.43      9.17 o
   3  11   4      227.45      266.68     11.63 o
   4  11   4       13.49       21.33     11.79 o
   5  11   4        0.26        2.27      7.51 o
   6  11   4       96.77       99.83     15.81 o
   7  11   4       85.42      101.08     31.04 o
  -7  12   4       21.83       29.32     11.83 o
  -6  12   4       31.04       25.02     14.17 o
  -5  12   4      160.10      144.59     14.40 o
  -4  12   4      209.89      176.22     15.86 o
  -3  12   4     1263.65     1256.20     42.35 o
  -2  12   4       14.15        5.41      3.56 o
  -1  12   4      150.32      146.53      5.82 o
   0  12   4       34.94       43.79      5.09 o
   1  12   4      843.44      867.92     26.25 o
   2  12   4       17.85       19.08      3.87 o
   3  12   4     1674.67     1765.97     54.53 o
   4  12   4     1112.13     1074.81     47.93 o
   5  12   4      139.82      135.59     12.13 o
   6  12   4      114.07       80.64     21.69 o
   7  12   4      324.50      344.54     34.47 o
  -7  13   4      221.00      172.07     23.82 o
  -6  13   4       12.92        9.35     12.66 o
  -5  13   4      400.21      447.44     35.57 o
  -4  13   4      205.90      152.06     33.19 o
  -3  13   4      268.44      249.45     12.60 o
  -2  13   4      338.33      365.99     13.37 o
  -1  13   4      368.82      407.45     12.17 o
   0  13   4      199.25      195.17      9.43 o
   1  13   4      151.66      128.62      8.53 o
   2  13   4      242.22      241.20     11.58 o
   3  13   4     1722.27     1865.26     49.10 o
   4  13   4      340.14      311.19     22.73 o
   5  13   4      236.18      244.46     17.77 o
   6  13   4        1.31       -7.75     13.06 o
  -7  14   4        1.38        6.58     11.86 o
  -6  14   4      228.55      234.90     25.02 o
  -5  14   4       26.21        3.30     20.79 o
  -4  14   4      632.29      640.62     32.84 o
  -3  14   4      118.30      103.52      9.66 o
  -2  14   4       38.99       39.40      5.01 o
  -1  14   4        6.84        2.40      4.04 o
   0  14   4       30.47       22.00      4.80 o
   1  14   4       90.06       88.71     12.70 o
   2  14   4       15.29       15.06      5.97 o
   3  14   4     1331.27     1281.04    111.54 o
   4  14   4      332.09      315.98     22.62 o
   5  14   4        4.28       12.12     10.23 o
   6  14   4      973.40      972.08    158.51 o
  -7  15   4       97.43       91.52     20.96 o
  -6  15   4      694.80      727.24     49.02 o
  -5  15   4       60.97       52.40     10.22 o
  -4  15   4       52.23       37.88     13.89 o
  -3  15   4        5.11        7.86      5.35 o
  -2  15   4      103.37      105.75      6.73 o
  -1  15   4        1.22        0.48      4.02 o
   0  15   4       89.99       63.57      6.56 o
   1  15   4       13.29       15.09      4.93 o
   2  15   4     2090.08     2276.95     81.02 o
   3  15   4       92.45       79.96     15.11 o
   4  15   4      218.63      194.59     14.97 o
   5  15   4        1.74      -21.87     19.44 o
   6  15   4      216.26      232.53     34.83 o
  -7  16   4       81.30      108.43     40.84 o
  -6  16   4       56.49       49.63     16.97 o
  -5  16   4        4.88       -3.85     10.69 o
  -4  16   4       50.60       42.55     10.26 o
  -3  16   4      580.72      578.26     29.13 o
  -2  16   4        3.32       -1.77      4.94 o
  -1  16   4      152.52      160.92     13.41 o
   0  16   4      662.79      700.79     32.17 o
   1  16   4       18.18       16.85      5.34 o
   2  16   4        9.64        8.34      7.85 o
   3  16   4      143.63      122.26     11.45 o
   4  16   4       19.95       14.04      9.57 o
   5  16   4       28.01       26.01     10.40 o
   6  16   4       29.38       48.59     18.43 o
  -7  17   4       90.12      114.75     21.24 o
  -6  17   4       28.45       27.71     13.13 o
  -5  17   4      206.05      226.83     24.55 o
  -4  17   4        9.54       23.76     13.32 o
  -3  17   4      360.98      334.41     21.01 o
  -2  17   4      594.66      585.05     26.00 o
  -1  17   4      564.03      580.90     23.43 o
   0  17   4        1.32        5.95      5.28 o
   1  17   4      100.64      117.24      9.28 o
   2  17   4      140.31      114.29     12.43 o
   3  17   4      660.29      667.76     57.05 o
   4  17   4       43.02       81.35     17.93 o
   5  17   4        0.53      -24.20     30.67 o
   6  17   4      730.67      826.43     55.59 o
  -6  18   4      191.00      156.10     27.79 o
  -5  18   4       51.01       56.72     13.34 o
  -4  18   4        0.43        9.27      8.72 o
  -3  18   4      211.60      183.63     17.53 o
  -2  18   4      656.87      667.85     42.29 o
  -1  18   4      195.84      200.52     13.74 o
   0  18   4      991.05     1014.85     32.11 o
   1  18   4      923.48     1023.27     38.21 o
   2  18   4      254.66      228.35     21.60 o
   3  18   4      254.30      234.19     15.83 o
   4  18   4      103.68      108.51     17.52 o
   5  18   4      363.18      402.37     45.35 o
   6  18   4      302.98      342.40     38.12 o
  -6  19   4       83.60       49.22     32.33 o
  -5  19   4       11.25       13.89     12.15 o
  -4  19   4      357.38      334.62     24.62 o
  -3  19   4       53.96       55.17     11.10 o
  -2  19   4      249.07      277.27     16.35 o
  -1  19   4       35.32       33.43      7.44 o
   0  19   4       80.52       90.47     10.35 o
   1  19   4      400.06      427.05     27.55 o
   2  19   4      708.72      775.96     36.69 o
   3  19   4       24.42        7.70     12.85 o
   4  19   4        1.52        3.91     12.79 o
   5  19   4      176.32      188.16     29.56 o
  -6  20   4       45.60      -61.35    116.72 o
  -5  20   4        0.20       -5.99     16.37 o
  -4  20   4        6.40        1.30     11.21 o
  -3  20   4      587.70      709.02     50.40 o
  -2  20   4      175.81      171.86     15.01 o
  -1  20   4      131.48      132.76     13.11 o
   0  20   4      237.95      231.62     13.35 o
   1  20   4       28.89       14.76     11.20 o
   2  20   4       14.95       16.17      8.85 o
   3  20   4      743.27      776.88     60.16 o
   4  20   4       28.58       29.18     16.22 o
   5  20   4      450.13      543.45     45.26 o
  -6  21   4        0.41        7.84     19.83 o
  -5  21   4      354.32      423.06     50.78 o
  -4  21   4       27.00       14.41     15.88 o
  -3  21   4        1.76       -2.84      8.64 o
  -2  21   4      151.54      166.99     15.76 o
  -1  21   4       86.39       90.89     14.86 o
   0  21   4        2.18        7.01      7.54 o
   1  21   4      353.14      352.77     18.87 o
   2  21   4      249.75      255.02     20.73 o
   3  21   4      296.08      312.46     22.62 o
   4  21   4       21.01       68.18     21.15 o
   5  21   4       58.88       63.63     25.22 o
  -5  22   4       37.40       37.53     22.42 o
  -4  22   4       20.39       26.99     14.03 o
  -3  22   4        0.31       -8.21     20.38 o
  -2  22   4       20.51       27.70     11.36 o
  -1  22   4       53.93       49.42     10.40 o
   0  22   4        0.65        4.38     14.61 o
   1  22   4       76.82       99.86     17.72 o
   2  22   4        0.25        4.51     11.09 o
   3  22   4       66.99       69.93     18.47 o
   4  22   4      116.95      111.40     22.86 o
  -5  23   4        0.70        2.03     24.59 o
  -4  23   4      146.87      138.91     21.60 o
  -3  23   4        0.07        5.92     12.32 o
  -2  23   4      339.40      370.10     24.40 o
  -1  23   4       36.49       52.20     26.77 o
   0  23   4      241.39      276.67     27.71 o
   1  23   4       22.09       10.33     15.22 o
   2  23   4      417.38      457.22     32.87 o
   3  23   4       62.76       54.08     13.50 o
   4  23   4        0.20        2.81     19.04 o
  -5  24   4      186.05      181.26     30.41 o
  -4  24   4       30.02       38.13     18.40 o
  -3  24   4       61.37       50.00     20.59 o
  -2  24   4        5.90       12.13     10.35 o
  -1  24   4        3.26        5.94     10.75 o
   0  24   4      335.51      361.12     35.94 o
   1  24   4       12.91       13.50     22.94 o
   2  24   4      243.51      281.84     33.12 o
   3  24   4       69.94       27.31     23.51 o
   4  24   4       26.90       45.98     27.23 o
  -4  25   4        0.01       -4.17     13.85 o
  -3  25   4      404.83      392.03     32.81 o
  -2  25   4       35.38       48.14     14.09 o
  -1  25   4      134.22      146.17     20.44 o
   0  25   4        1.03       -1.29     11.56 o
   1  25   4      368.31      359.94     25.28 o
   2  25   4       75.39       96.53     24.27 o
   3  25   4       23.13       41.13     14.30 o
  -4  26   4        1.62      -10.26     16.70 o
  -3  26   4       15.07       38.89     20.26 o
  -2  26   4      343.41      338.83     27.59 o
  -1  26   4       42.48       43.15     14.70 o
   0  26   4      256.94      302.71     32.25 o
   1  26   4      317.57      351.01     29.21 o
   2  26   4        5.42       -6.24     16.15 o
   3  26   4       24.16       10.50     14.96 o
  -3  27   4       35.60       20.42     14.40 o
  -2  27   4       17.92       28.66     13.18 o
  -1  27   4      109.94      109.53     38.83 o
   0  27   4        5.40       12.52     22.70 o
   1  27   4       46.05       16.74     17.99 o
   2  27   4      756.23      827.66     51.98 o
  -2  28   4       93.01       90.35     27.42 o
  -1  28   4       25.16       59.44     24.35 o
   0  28   4        0.31      -20.80     29.15 o
   1  28   4       70.31       85.17     24.97 o
  -1  29   4      372.62      444.98     40.30 o
   0  29   4        9.84       38.42     41.05 o
  -8   1   5      224.68      268.50     39.39 o
  -7   1   5      136.38      169.08     76.61 o
  -6   1   5       39.77       55.36     11.33 o
  -5   1   5      452.81      427.18     14.54 o
  -4   1   5      339.47      363.04      9.60 o
  -3   1   5      239.74      242.44      7.53 o
  -2   1   5      311.05      375.78     14.18 o
  -1   1   5      711.88      750.68     20.57 o
   0   1   5     1706.78     1686.69     27.06 o
   1   1   5       10.85        9.29      2.98 o
   2   1   5       79.14       86.83      7.55 o
   3   1   5      478.42      521.29     16.68 o
   4   1   5        8.09       11.25      6.45 o
   5   1   5       27.58       36.16      7.84 o
   6   1   5        1.30      -13.57     19.23 o
   7   1   5      276.79      242.13     41.85 o
  -8   2   5        0.22       12.79     17.37 o
  -7   2   5       18.47       13.76     47.05 o
  -6   2   5     1461.02     1570.79     67.00 o
  -5   2   5      625.87      637.85     25.49 o
  -4   2   5        0.43        8.40      3.73 o
  -3   2   5      126.76      134.98      5.80 o
  -2   2   5      816.70      824.01     21.90 o
  -1   2   5      164.80      152.72      6.84 o
   0   2   5      662.31      644.23     18.62 o
   1   2   5     1300.24     1224.83     23.38 o
   2   2   5      397.07      405.14     12.72 o
   3   2   5      156.33      115.78      9.18 o
   4   2   5       43.02       39.15      9.75 o
   5   2   5      224.13      316.98     22.50 o
   6   2   5      215.09      193.68     23.58 o
   7   2   5        9.59       26.70     29.12 o
  -7   3   5       30.01       40.79     16.88 o
  -6   3   5      107.66      160.33     24.03 o
  -5   3   5       26.61       32.60      8.18 o
  -4   3   5       25.74       37.32      4.78 o
  -3   3   5      143.96      166.69     14.36 o
  -2   3   5      445.39      481.15     18.61 o
  -1   3   5       49.94       50.20      3.88 o
   0   3   5      517.59      524.64     12.81 o
   1   3   5      490.15      577.38     12.86 o
   2   3   5      118.79      142.75      8.86 o
   3   3   5       86.97       95.68      8.82 o
   4   3   5       90.13       74.06      6.86 o
   5   3   5       61.06       47.19     11.58 o
   6   3   5        0.73       21.32     16.47 o
   7   3   5        3.91        5.97     18.08 o
  -6   4   5      506.19      591.33     28.63 o
  -5   4   5      257.89      257.89     18.32 o
  -4   4   5        2.43        2.89      4.54 o
  -3   4   5      120.85      110.64      8.02 o
  -2   4   5      315.95      293.78      7.24 o
  -1   4   5       17.92       18.29      2.60 o
   0   4   5      147.34      107.58      6.27 o
   1   4   5      148.11      143.68      5.17 o
   2   4   5      629.43      606.69     16.57 o
   3   4   5      477.27      505.20     19.07 o
   4   4   5      176.74      164.76     13.25 o
   5   4   5       65.48       79.84     19.99 o
   6   4   5      279.81      190.23     36.90 o
   7   4   5       53.18      -72.35     84.13 o
  -7   5   5      440.26      488.28     46.99 o
  -6   5   5       93.68       75.83     12.59 o
  -5   5   5      342.44      317.13     24.95 o
  -4   5   5      532.25      538.22     18.01 o
  -3   5   5      398.17      402.71     12.22 o
  -2   5   5      333.21      318.54     10.34 o
  -1   5   5      263.80      298.80     10.74 o
   0   5   5      411.22      455.09     10.33 o
   1   5   5      290.01      307.35      8.95 o
   2   5   5      183.51      179.02      7.32 o
   3   5   5      239.97      259.58     11.03 o
   4   5   5      129.02      138.91     10.99 o
   5   5   5       79.83       50.84     11.24 o
   6   5   5      154.61      149.85     19.27 o
   7   5   5       20.38       12.05     51.51 o
  -7   6   5      117.20      135.50     22.79 o
  -6   6   5      212.17      241.59     26.96 o
  -5   6   5      543.81      506.43     41.08 o
  -4   6   5      156.71      173.23      9.97 o
  -3   6   5        0.22        3.94      3.01 o
  -2   6   5      114.38      115.82      4.68 o
  -1   6   5      577.65      543.88     17.77 o
   0   6   5       29.83       20.44      2.48 o
   1   6   5      262.79      292.05      7.97 o
   2   6   5        4.41        4.85      3.86 o
   3   6   5      180.21      186.78     14.28 o
   4   6   5      274.74      249.81     11.42 o
   5   6   5      240.49      233.84     18.29 o
   6   6   5      175.04      199.28     18.52 o
   7   6   5        1.36        9.30     13.16 o
  -6   7   5      116.66       92.37     22.30 o
  -5   7   5      256.20      225.00     20.40 o
  -4   7   5       80.18       68.69      7.00 o
  -3   7   5      553.35      562.70     18.05 o
  -2   7   5       56.45       52.04      5.33 o
  -1   7   5      352.69      321.05      9.04 o
   0   7   5      436.05      409.30     10.62 o
   1   7   5     1808.29     1793.40     33.72 o
   2   7   5      273.09      304.92     11.71 o
   3   7   5     1443.77     1598.73     39.21 o
   4   7   5        0.16       -2.18      6.16 o
   5   7   5        2.95        7.66      8.22 o
   6   7   5       51.22       47.84     19.61 o
   7   7   5      269.53      263.60     26.61 o
  -6   8   5      717.86      774.30     46.54 o
  -5   8   5      809.69      819.33     39.20 o
  -4   8   5      100.01      108.28      9.37 o
  -3   8   5      319.08      276.33     13.53 o
  -2   8   5      230.55      257.17      9.90 o
  -1   8   5     1475.77     1516.59     38.01 o
   0   8   5      219.40      235.90      7.47 o
   1   8   5       52.84       57.26      5.29 o
   2   8   5     2507.98     2515.35     58.51 o
   3   8   5      144.84      156.56      9.39 o
   4   8   5      326.37      352.80     19.49 o
   5   8   5       40.11       26.69     10.18 o
   6   8   5       74.93       73.78     12.47 o
  -7   9   5       51.22       16.87     18.57 o
  -6   9   5        2.44        4.92     11.83 o
  -5   9   5        1.11        0.82      8.24 o
  -4   9   5       21.35       18.57      4.93 o
  -3   9   5        8.64        5.78      4.29 o
  -2   9   5       19.38       12.69      3.13 o
  -1   9   5        4.65        0.47      2.69 o
   0   9   5     1329.46     1493.75     33.65 o
   1   9   5      256.25      271.34     12.63 o
   2   9   5       74.08       80.23     11.42 o
   3   9   5      317.27      280.49     13.11 o
   4   9   5       51.94       51.72     16.90 o
   5   9   5        1.72       -5.69      8.08 o
   6   9   5       50.26       33.38     12.45 o
  -7  10   5      261.12      343.39     40.23 o
  -6  10   5      817.56      852.62     55.46 o
  -5  10   5       18.62        1.34     13.28 o
  -4  10   5      383.36      397.32     26.99 o
  -3  10   5      221.21      201.84     17.80 o
  -2  10   5      126.27      117.88      7.25 o
  -1  10   5      215.07      204.65     12.69 o
   0  10   5        4.59        1.54      3.71 o
   1  10   5      484.01      504.61     18.40 o
   2  10   5     3230.60     3463.35     90.32 o
   3  10   5      265.33      245.09     10.21 o
   4  10   5        4.36       -0.55      5.48 o
   5  10   5      187.99      208.63     27.03 o
   6  10   5       71.67       74.96     18.34 o
  -7  11   5      276.85      303.08     42.71 o
  -6  11   5        1.25      -11.42     14.43 o
  -5  11   5      450.93      340.35     26.79 o
  -4  11   5       34.45       24.15     13.78 o
  -3  11   5      364.17      343.87     13.80 o
  -2  11   5        6.53        7.90      3.29 o
  -1  11   5       56.78       31.66      4.04 o
   0  11   5       90.50       83.88      4.15 o
   1  11   5      789.51      842.70     25.49 o
   2  11   5       14.23       11.22      4.27 o
   3  11   5     1207.85     1264.42     51.23 o
   4  11   5       54.55       31.70     23.08 o
   5  11   5        0.02       -2.94      9.83 o
   6  11   5        0.13       12.25     55.46 o
  -7  12   5        5.83        8.28     11.29 o
  -4  12   5       32.01       20.14      9.13 o
  -3  12   5      488.93      495.62     18.30 o
  -2  12   5        2.39        1.35      5.54 o
  -1  12   5      109.81      110.98      7.68 o
   0  12   5      190.88      185.26      8.86 o
   1  12   5       24.83       19.46      6.92 o
   2  12   5      942.83      944.40     26.61 o
   3  12   5      454.45      465.55     23.22 o
   4  12   5        7.67       14.04      7.20 o
   5  12   5      203.85      173.80     22.14 o
   6  12   5       19.48       17.77     18.33 o
  -7  13   5       23.17       27.29     16.10 o
  -6  13   5       19.62       25.28     16.96 o
  -5  13   5       65.96       56.61     38.76 o
  -4  13   5      466.79      501.16     28.97 o
  -3  13   5      393.80      406.06     17.72 o
  -2  13   5       90.44       84.75      5.71 o
  -1  13   5      118.30      104.16      5.41 o
   0  13   5      226.86      240.06      9.57 o
   1  13   5        0.13       -0.81      7.29 o
   2  13   5       13.47       13.13      3.93 o
   3  13   5       31.28       29.09      6.13 o
   4  13   5      881.08      963.74     68.90 o
   5  13   5        0.80        7.21     10.72 o
   6  13   5      193.34      212.24     47.94 o
  -7  14   5      134.74      120.67     49.15 o
  -5  14   5       41.50       29.06     18.55 o
  -4  14   5      152.48      150.04     16.69 o
  -3  14   5        0.35        6.10      7.30 o
  -2  14   5        0.79       -1.09      4.53 o
  -1  14   5       38.44       31.82      6.54 o
   0  14   5      325.59      327.51     15.74 o
   1  14   5       13.65        6.45      5.89 o
   2  14   5     1120.52     1163.22     36.67 o
   3  14   5        8.54      -11.83     18.94 o
   4  14   5       13.46        7.40     10.44 o
   5  14   5        0.02       -5.32     10.48 o
   6  14   5        9.01       20.73     14.45 o
  -7  15   5        0.56       17.05     19.73 o
  -5  15   5       22.63        7.27     16.06 o
  -4  15   5      571.40      578.64     32.30 o
  -3  15   5       17.45       16.29      9.53 o
  -2  15   5       23.44       29.33      6.65 o
  -1  15   5      331.26      325.84     12.72 o
   0  15   5      224.54      225.78     11.94 o
   1  15   5       81.16       77.82     20.20 o
   2  15   5      151.94      131.94     15.77 o
   3  15   5        2.33        6.81      7.11 o
   4  15   5      322.38      355.84     25.16 o
   5  15   5        0.70       12.25     11.27 o
   6  15   5      375.09      395.91     31.87 o
  -5  16   5     1353.86     1610.60    126.15 o
  -4  16   5       37.38       41.69     10.89 o
  -3  16   5      572.31      645.94     38.42 o
  -2  16   5      295.94      324.33     16.95 o
  -1  16   5       37.49       39.35      8.49 o
   0  16   5      198.21      193.57     11.90 o
   1  16   5      643.46      665.75     29.50 o
   2  16   5      184.84      203.12     21.28 o
   3  16   5      946.70     1094.71     84.47 o
   4  16   5       29.92       11.32     10.02 o
   5  16   5      275.36      326.30     44.36 o
  -6  17   5       21.94       -9.19     49.31 o
  -5  17   5        6.66        7.25     10.78 o
  -4  17   5      236.84      241.30     25.67 o
  -3  17   5      120.60      128.17     25.20 o
  -2  17   5       37.25       22.10     11.08 o
  -1  17   5      196.28      194.89     19.51 o
   0  17   5       15.46        8.08      6.74 o
   1  17   5        0.31       -3.33      5.25 o
   2  17   5       17.24        7.99      9.88 o
   3  17   5        7.03       11.25     11.55 o
   4  17   5      144.51      138.26     23.23 o
   5  17   5       66.35       36.84     15.87 o
  -6  18   5        4.54        1.04     29.89 o
  -5  18   5       19.14       10.26     14.64 o
  -4  18   5        0.83       -5.28     12.88 o
  -3  18   5      105.71       98.80     29.14 o
  -2  18   5       96.97       81.95     16.62 o
  -1  18   5       45.10       28.60     17.17 o
   0  18   5      177.26      189.00     19.99 o
   1  18   5      204.12      227.85     20.20 o
   2  18   5       91.49      111.82     15.10 o
   3  18   5       51.76       60.14     15.19 o
   4  18   5       77.17       92.91     17.99 o
   5  18   5       68.43       61.66     17.46 o
  -6  19   5        7.87        4.33     15.56 o
  -5  19   5       28.65        4.94     10.00 o
  -4  19   5      808.37      913.08     55.52 o
  -3  19   5      103.32       86.41     14.03 o
  -2  19   5       50.64       56.84     13.71 o
  -1  19   5      312.80      354.03     27.71 o
   0  19   5      987.36     1079.60     53.60 o
   1  19   5      122.65      119.15     27.79 o
   2  19   5        0.53       -2.17     14.42 o
   3  19   5        3.02       12.04     14.47 o
   4  19   5      285.42      328.95     24.83 o
   5  19   5       73.64       90.54     17.53 o
  -6  20   5      129.34      148.26     46.07 o
  -5  20   5       53.87       56.98     22.24 o
  -4  20   5       34.85       28.48     18.07 o
  -3  20   5      201.80      193.89     18.91 o
  -2  20   5      198.47      177.93     18.04 o
  -1  20   5      362.29      367.93     33.40 o
   0  20   5      202.50      176.97     15.15 o
   1  20   5      945.65      994.36     48.95 o
   2  20   5      119.27      124.51     16.59 o
   3  20   5      222.88      260.32     22.72 o
   4  20   5       97.43       87.91     23.40 o
  -5  21   5        8.39       20.43     14.90 o
  -4  21   5        0.05       14.44     18.16 o
  -3  21   5       37.94       20.41     10.69 o
  -2  21   5      100.16       97.40     13.71 o
  -1  21   5       73.59       74.01     15.46 o
   0  21   5       59.16       51.70     13.48 o
   1  21   5      278.00      289.85     32.41 o
   2  21   5       10.39       23.96     14.37 o
   3  21   5       32.31       29.52     12.50 o
   4  21   5        7.09        8.57     31.25 o
  -5  22   5       17.92       22.17     21.54 o
  -4  22   5       18.52       40.27     30.34 o
  -3  22   5        0.73        9.30     11.15 o
  -2  22   5      164.48      200.77     18.38 o
  -1  22   5      216.81      193.73     31.30 o
   0  22   5      128.36       92.72     55.61 o
   1  22   5      121.68      137.82     15.78 o
   2  22   5       21.59       12.92     14.79 o
   3  22   5        1.96       -9.88     15.08 o
   4  22   5       52.62       33.36     22.24 o
  -4  23   5        2.05       12.74     15.92 o
  -3  23   5       92.34       62.77     19.88 o
  -2  23   5       46.34       50.35     16.19 o
  -1  23   5        0.76       -6.43     17.10 o
   0  23   5      262.21      266.64     25.25 o
   1  23   5      152.40      132.02     26.07 o
   2  23   5       58.64       46.45     24.77 o
   3  23   5       27.59       31.49     15.04 o
  -4  24   5        0.28        7.00     20.77 o
  -3  24   5       66.65       31.34     16.08 o
  -2  24   5       36.27       56.09     24.52 o
  -1  24   5       39.04       30.15     46.87 o
   0  24   5       48.71       31.16     21.79 o
   1  24   5       96.12      121.06     28.53 o
   2  24   5       55.16       33.77     54.88 o
   3  24   5        3.21        3.28     18.31 o
  -4  25   5      232.92      211.03     40.02 o
  -3  25   5      146.32      123.64     30.46 o
  -2  25   5       21.64       31.37     19.66 o
  -1  25   5       16.24       -5.90     12.64 o
   0  25   5       38.53       43.30     20.29 o
   1  25   5      221.13      249.53     26.56 o
   2  25   5       68.95       61.64     22.32 o
  -3  26   5       20.86       20.22     12.02 o
  -2  26   5        0.02      -19.84     13.23 o
  -1  26   5       10.31       17.29     22.69 o
   0  26   5        1.69       34.29     35.51 o
   1  26   5        8.20        3.23     26.84 o
   2  26   5       29.57        7.36     39.45 o
  -2  27   5        2.85        2.82     16.89 o
  -1  27   5       18.47       17.65     20.56 o
   0  27   5      157.84      176.17     45.86 o
   1  27   5       48.61      -31.47     41.17 o
  -6   0   6      139.25      154.76     22.85 o
  -5   0   6        1.19       -0.62      6.85 o
  -4   0   6     1062.17     1220.86     48.47 o
  -3   0   6      209.16      174.93     17.42 o
  -2   0   6     1214.21     1187.32     54.84 o
  -1   0   6     7966.84     8165.58    311.76 o
   0   0   6      275.30      257.71      8.78 o
   1   0   6       88.04      122.64      8.71 o
   2   0   6       42.32       76.42     10.63 o
   3   0   6       25.86       73.85     10.74 o
   4   0   6      556.68      460.57     42.70 o
   5   0   6        6.58        2.92     21.81 o
   6   0   6      160.58      142.67     26.09 o
  -7   1   6      266.56      338.17     38.16 o
  -6   1   6      194.45      182.35     38.41 o
  -5   1   6       11.92        7.30      7.10 o
  -4   1   6       10.83       10.99      3.29 o
  -3   1   6      465.32      458.15     13.80 o
  -2   1   6        6.64       26.56      4.44 o
  -1   1   6      164.45      212.56     41.46 o
   0   1   6        0.05       11.93      3.26 o
   1   1   6     1328.20     1326.96     26.29 o
   2   1   6       60.15       52.47      5.42 o
   3   1   6      334.68      266.73     14.38 o
   4   1   6      272.89      267.35     18.30 o
   5   1   6      123.25       88.12     17.82 o
   6   1   6        5.98       16.20     11.48 o
  -8   2   6      155.28      153.70     25.80 o
  -7   2   6        5.76        0.93     48.32 o
  -6   2   6       69.82       83.22     14.73 o
  -5   2   6       10.44        0.34     16.41 o
  -4   2   6      175.54      145.62      8.33 o
  -3   2   6      149.90      139.41      5.68 o
  -2   2   6      110.58       97.57      5.87 o
  -1   2   6     1464.30     1475.53     45.28 o
   0   2   6     1287.55     1288.74     27.17 o
   1   2   6      330.62      341.46     12.87 o
   2   2   6       30.74       24.97      4.61 o
   3   2   6       36.40       45.27      7.70 o
   4   2   6       63.81       64.08     13.28 o
   5   2   6        0.02        8.83     10.00 o
   6   2   6       16.10       16.12     22.31 o
  -7   3   6      881.89     1011.86     72.32 o
  -6   3   6       92.86      106.89     25.21 o
  -5   3   6        8.43        2.79      7.13 o
  -4   3   6      139.81      111.79      7.80 o
  -3   3   6      310.31      313.45     12.04 o
  -2   3   6      113.45      126.94      9.50 o
  -1   3   6        0.09        7.29      4.33 o
   0   3   6     1216.76     1245.64     34.86 o
   1   3   6     1303.57     1350.32     25.50 o
   2   3   6       23.94       15.07      4.48 o
   3   3   6      478.89      447.26     19.32 o
   4   3   6        0.39       14.15      6.93 o
   5   3   6      190.70      190.99     18.04 o
   6   3   6      249.52      245.88     28.55 o
  -7   4   6       18.66       60.99     24.40 o
  -6   4   6      118.61      100.50     11.09 o
  -4   4   6      210.01      241.77     10.92 o
  -3   4   6      283.23      269.42     10.42 o
  -2   4   6      152.40      142.28      7.64 o
  -1   4   6      170.40      182.14      9.20 o
   0   4   6       32.90       52.15      7.16 o
   1   4   6      231.98      222.67      7.09 o
   2   4   6       38.52       49.23      5.57 o
   3   4   6       43.19       43.97      5.75 o
   4   4   6      161.96      124.94      9.02 o
   5   4   6        1.05        8.18      7.88 o
   6   4   6        8.76       24.02     11.92 o
  -7   5   6      342.56      320.66     71.73 o
  -6   5   6       10.27       15.78     21.12 o
  -5   5   6       19.06       24.81      7.52 o
  -4   5   6      280.09      233.76     12.30 o
  -3   5   6      113.71      112.34      4.83 o
  -2   5   6       35.15       35.36      5.42 o
  -1   5   6      639.72      638.10     17.84 o
   0   5   6      474.10      448.71     20.74 o
   1   5   6      331.46      316.99     10.07 o
   2   5   6      285.79      233.31     12.13 o
   3   5   6      109.05       81.94      5.96 o
   4   5   6        2.29       -2.98      4.95 o
   5   5   6      160.16      144.78     17.24 o
   6   5   6       35.93        9.28     13.03 o
  -7   6   6       50.84       55.64     21.18 o
  -5   6   6       80.93       49.81     17.19 o
  -4   6   6        2.60       12.00      5.94 o
  -3   6   6       50.31       35.28      3.44 o
  -2   6   6      867.06      878.43     27.21 o
  -1   6   6     1144.05     1163.24     37.46 o
   0   6   6     3503.33     3758.40     99.46 o
   1   6   6      248.45      256.51     12.20 o
   2   6   6       72.18       93.11      6.91 o
   3   6   6       29.15       26.31      6.48 o
   4   6   6      152.42      130.49     16.81 o
   5   6   6        1.05        7.60      9.34 o
   6   6   6        2.97       -1.87     10.10 o
  -6   7   6       46.32       28.45     17.61 o
  -5   7   6      138.01      114.33     45.26 o
  -4   7   6        2.42        0.39      6.96 o
  -3   7   6        0.48       -0.70      4.29 o
  -2   7   6      148.51      139.14      8.69 o
  -1   7   6       11.95       18.10      5.23 o
   0   7   6     1239.65     1257.06     45.72 o
   1   7   6      129.97      132.35      6.29 o
   2   7   6        8.21        2.14      5.57 o
   3   7   6       92.63       87.88     11.32 o
   4   7   6       58.07       47.41      7.17 o
   5   7   6       23.93        8.02     10.17 o
   6   7   6        4.61      -23.04     32.84 o
  -6   8   6       89.67       60.83     23.08 o
  -4   8   6      115.95      109.64     15.61 o
  -3   8   6      245.70      232.13     10.69 o
  -2   8   6      385.69      426.69     16.63 o
  -1   8   6     1401.28     1399.63     50.26 o
   0   8   6      577.93      598.37     16.82 o
   1   8   6       45.91       32.74      4.72 o
   2   8   6      128.13      141.67      9.76 o
   3   8   6      479.95      473.88     33.00 o
   4   8   6        2.23        5.10      5.60 o
   5   8   6       30.91       15.78     11.71 o
   6   8   6       26.65       39.19     19.86 o
  -6   9   6      329.62      337.34     36.16 o
  -4   9   6      476.71      351.41     25.03 o
  -3   9   6      587.06      608.23     23.85 o
  -2   9   6       24.66       25.31      2.66 o
  -1   9   6       49.82       31.85      7.21 o
   0   9   6      618.87      628.89     20.48 o
   1   9   6     2067.70     2081.66     65.01 o
   2   9   6      967.00      980.01     32.21 o
   3   9   6       11.12      -11.83     22.86 o
   4   9   6      389.75      462.25     27.86 o
   5   9   6      227.73      186.84     44.74 o
   6   9   6       95.03       97.36     27.79 o
  -6  10   6        0.25       13.06     14.19 o
  -4  10   6      182.89      195.03     34.21 o
  -3  10   6      456.28      401.23     30.07 o
  -2  10   6       26.70       14.71      6.04 o
  -1  10   6        7.54        6.78      3.87 o
   0  10   6      753.94      759.15     25.36 o
   1  10   6       60.77       63.80      5.63 o
   2  10   6        7.09        0.12      6.06 o
   3  10   6      179.39      167.90     21.86 o
   4  10   6       58.60       60.93     16.54 o
   5  10   6        2.41       39.30     31.29 o
   6  10   6        5.40        5.03     14.46 o
  -6  11   6      226.26      236.05     32.99 o
  -4  11   6       71.76       80.35     15.85 o
  -3  11   6      684.19      650.28     32.94 o
  -2  11   6       30.88       30.42      4.43 o
  -1  11   6       88.01       82.90      5.81 o
   0  11   6        1.94        1.90      4.21 o
   1  11   6        6.06       -0.35      5.35 o
   2  11   6      312.72      317.97     20.09 o
   3  11   6        0.00        1.50      6.11 o
   4  11   6      175.27      207.37     36.02 o
   5  11   6       92.94      104.84     17.92 o
  -7  12   6       12.73        1.31     56.32 o
  -6  12   6        5.61        7.76     18.98 o
  -4  12   6       45.24       53.83      9.15 o
  -3  12   6      888.37      852.63     50.42 o
  -2  12   6      295.74      290.02     17.40 o
  -1  12   6      106.82       82.97     10.49 o
   0  12   6      679.84      773.38     33.85 o
   1  12   6     1115.37     1163.85     45.73 o
   2  12   6      216.52      227.00     30.96 o
   3  12   6      985.59     1086.13     58.92 o
   4  12   6       99.85       96.42     15.79 o
   5  12   6       52.29       85.00     27.10 o
  -7  13   6        5.09      -23.96     31.19 o
  -6  13   6        0.34        4.79     14.85 o
  -5  13   6      114.69       29.52     14.02 o
  -4  13   6       24.23       15.78     10.53 o
  -3  13   6      145.92      157.38     30.13 o
  -2  13   6      167.62      140.71     13.06 o
  -1  13   6      116.27       92.78      9.07 o
   0  13   6      374.05      353.13     20.51 o
   1  13   6      660.34      644.39     31.50 o
   2  13   6        4.10       -0.38      5.87 o
   3  13   6      132.12      109.04     16.22 o
   4  13   6       15.13        9.25     10.85 o
   5  13   6       40.17       23.47     12.67 o
  -6  14   6        2.20      -13.23     22.18 o
  -5  14   6       44.07       44.08     31.92 o
  -4  14   6       46.35       75.22     17.19 o
  -3  14   6        0.94       12.36      8.42 o
  -2  14   6     2179.24     2376.59     76.38 o
  -1  14   6       73.73       30.43     37.32 o
   0  14   6       27.44       27.56      7.16 o
   1  14   6      317.97      347.81     28.79 o
   2  14   6        2.96       -3.37     30.30 o
   3  14   6      145.76      138.44     40.18 o
   4  14   6        7.39       13.00      9.31 o
   5  14   6       12.45        4.08      9.98 o
  -6  15   6       49.27       52.40     28.01 o
  -5  15   6       25.22       22.60     16.93 o
  -4  15   6       51.50       41.35     12.37 o
  -3  15   6      397.80      393.11     26.85 o
  -2  15   6      333.60      332.80     20.19 o
  -1  15   6       56.26       74.27     14.90 o
   0  15   6      543.02      545.60     43.49 o
   1  15   6      270.57      258.87     19.69 o
   2  15   6      547.91      518.71     29.16 o
   3  15   6        0.53       13.65      8.75 o
   4  15   6        3.30       -4.28      9.31 o
   5  15   6       31.72       28.34     21.39 o
  -6  16   6       75.48       95.33     31.33 o
  -5  16   6        0.06       -3.92     14.05 o
  -4  16   6       12.04      -28.37     21.97 o
  -3  16   6      148.15      144.36     16.59 o
  -2  16   6        8.08       15.04     10.57 o
  -1  16   6       10.10      -11.45     38.29 o
   0  16   6       53.62       67.56     14.55 o
   1  16   6      296.25      277.33     25.00 o
   2  16   6        6.68        0.15     12.34 o
   3  16   6       93.95      131.30     32.49 o
   4  16   6      125.33      133.43     23.01 o
   5  16   6       28.91       11.91     15.32 o
  -6  17   6      377.33      397.15     41.69 o
  -5  17   6       24.43      -23.85     48.07 o
  -4  17   6       41.24       19.44     38.86 o
  -3  17   6      984.39     1100.81     45.09 o
  -2  17   6      832.21      902.97     41.74 o
  -1  17   6      577.67      629.02     37.06 o
   0  17   6       23.87        1.54     20.79 o
   1  17   6       49.15       65.36     11.52 o
   2  17   6      267.24      311.31     24.30 o
   3  17   6       25.07       26.92     10.69 o
   4  17   6      239.23      284.38     29.92 o
  -6  18   6      228.57      275.62     48.47 o
  -5  18   6      168.00      253.09     38.26 o
  -4  18   6       82.80       51.20     36.03 o
  -3  18   6       19.51       27.34     14.25 o
  -2  18   6      857.04      808.26     72.29 o
  -1  18   6      434.94      464.58     56.42 o
   0  18   6      110.91      127.64     26.80 o
   1  18   6       31.68       33.61      9.83 o
   2  18   6        0.41        0.53      9.11 o
   3  18   6      567.64      701.01     47.68 o
   4  18   6      242.15      248.32     22.47 o
  -5  19   6        0.34        4.99     19.96 o
  -4  19   6        0.50      -22.87     15.77 o
  -3  19   6        2.99       13.13     12.66 o
  -2  19   6        6.35        3.17     14.27 o
  -1  19   6       94.43       67.75     23.06 o
   0  19   6       86.55       49.77     26.46 o
   1  19   6       23.70       43.04     12.02 o
   2  19   6      190.59      182.47     17.10 o
   3  19   6       37.09       51.21     14.47 o
   4  19   6      201.07      208.81     38.75 o
  -5  20   6      121.77      129.79     27.00 o
  -4  20   6        1.58       -3.90     14.53 o
  -3  20   6      167.19      202.84     35.66 o
  -2  20   6       71.15       38.75     20.98 o
  -1  20   6      475.08      561.08     38.43 o
   0  20   6        2.98        6.83      9.63 o
   1  20   6      622.02      653.78     40.14 o
   2  20   6       37.80       57.19     14.65 o
   3  20   6      247.09      294.15     28.41 o
   4  20   6       51.93       45.15     35.74 o
  -5  21   6        1.99        5.35     29.44 o
  -4  21   6       93.07       85.38     23.10 o
  -3  21   6      558.93      565.36     51.96 o
  -2  21   6       65.54       66.94     16.75 o
  -1  21   6      144.07      107.69     21.82 o
   0  21   6       25.29       28.29     20.38 o
   1  21   6      306.84      330.39     27.58 o
   2  21   6      256.30      240.67     24.36 o
   3  21   6       95.72       70.94     16.49 o
  -4  22   6      131.04      103.54     29.31 o
  -3  22   6       36.03       34.75     17.11 o
  -2  22   6       19.08        1.11     14.36 o
  -1  22   6       12.53       22.17     31.21 o
   0  22   6      141.09       71.13     47.71 o
   1  22   6       10.93       23.48     19.21 o
   2  22   6        0.53      -23.25     21.12 o
   3  22   6       49.16       43.65     18.96 o
  -4  23   6      105.31      122.08     30.80 o
  -3  23   6        9.39       23.35     32.19 o
  -2  23   6      260.25      305.16     34.11 o
  -1  23   6       95.64      119.26     19.60 o
   0  23   6       99.77      138.23     24.78 o
   1  23   6      267.33      262.22     23.09 o
   2  23   6        2.18      -12.20     13.96 o
  -3  24   6       16.15       -0.43     13.83 o
  -2  24   6       12.34      -32.52     53.67 o
  -1  24   6      584.90      642.98     44.24 o
   0  24   6        4.47      -16.34     22.57 o
   1  24   6        0.27      -11.61     14.57 o
   2  24   6      102.96      107.02     21.64 o
  -2  25   6      117.93      121.47     38.15 o
  -1  25   6       22.32        1.99     16.66 o
   0  25   6       54.56       47.21     23.41 o
   1  25   6        0.50       -1.52     17.26 o
  -1  26   6      351.64      487.98     59.75 o
  -6   1   7      623.20      721.94     54.20 o
  -5   1   7       32.87       26.23      5.18 o
  -4   1   7       12.89       16.52      4.43 o
  -3   1   7       29.97       23.68      5.19 o
  -2   1   7      692.81      657.46     41.86 o
  -1   1   7        0.08       16.59     29.38 o
   0   1   7       57.10       57.71      6.16 o
   1   1   7       17.88       17.88      5.03 o
   2   1   7      746.68      762.19     28.02 o
   3   1   7      399.43      350.20     14.53 o
   4   1   7       42.87       41.73      7.52 o
   5   1   7      229.34      226.50     19.63 o
  -6   2   7      157.87      182.02     23.32 o
  -5   2   7       26.72       13.23      8.59 o
  -4   2   7       54.25       70.62      7.07 o
  -3   2   7      204.85      268.38     12.16 o
  -2   2   7       63.82      104.53     16.18 o
  -1   2   7     5988.02     6191.12    159.05 o
   0   2   7     1105.89     1108.91     26.83 o
   1   2   7       56.38       57.53      4.88 o
   2   2   7      734.23      626.52     25.06 o
   3   2   7       82.28       75.97      7.69 o
   4   2   7        1.46        9.63      9.16 o
   5   2   7       34.21       43.76     12.65 o
  -7   3   7      134.06      128.43     40.49 o
  -5   3   7       69.43       55.09      9.82 o
  -4   3   7      268.09      230.94     14.16 o
  -3   3   7        4.58       15.73      5.17 o
  -2   3   7     1151.42     1256.93     45.57 o
  -1   3   7      202.40      231.26     10.93 o
   0   3   7       25.17       21.16      8.98 o
   1   3   7       14.42        8.83      3.38 o
   2   3   7       18.92       27.25      6.03 o
   3   3   7        7.37        8.04      7.70 o
   4   3   7       14.86       19.37      9.57 o
   5   3   7       14.20        9.46     17.29 o
  -6   4   7       29.67       28.70     12.42 o
  -5   4   7      118.09      119.78     19.20 o
  -4   4   7      177.48      130.21     21.67 o
  -3   4   7      327.05      416.48     20.62 o
  -2   4   7      598.09      604.77     21.61 o
  -1   4   7      818.16      760.38     40.66 o
   0   4   7     1498.16     1451.83     57.14 o
   1   4   7     1200.25     1228.84     38.75 o
   2   4   7        0.01       -0.51      5.59 o
   3   4   7       90.22       68.93      7.05 o
   4   4   7       27.94       25.02      8.75 o
   5   4   7        2.09       13.20     11.65 o
  -6   5   7        8.66        0.84     25.55 o
  -5   5   7      304.03      236.15     25.37 o
  -4   5   7        0.01       -1.98      8.17 o
  -3   5   7      161.78      181.84     11.39 o
  -2   5   7      294.90      320.04     16.47 o
  -1   5   7      209.86      191.70     20.36 o
   0   5   7      975.23      987.61     44.37 o
   1   5   7      352.22      328.27     14.62 o
   2   5   7      840.38      813.30     43.05 o
   3   5   7      176.57      140.90     14.59 o
   4   5   7       61.68       56.67      8.40 o
   5   5   7       18.10       13.48     10.44 o
  -5   6   7      134.65      121.90     18.71 o
  -4   6   7        3.55        5.06      4.10 o
  -3   6   7        0.32       -1.51      5.47 o
  -2   6   7      844.39      900.38     40.59 o
  -1   6   7      201.68      195.55     10.69 o
   0   6   7     2344.97     2320.77     69.91 o
   1   6   7       66.15       55.69      5.49 o
   2   6   7      491.61      468.13     20.59 o
   3   6   7       22.86       18.48      8.39 o
   4   6   7      150.70      164.16     16.34 o
   5   6   7        0.00       -2.45      8.90 o
  -7   7   7      195.94      176.35     28.12 o
  -6   7   7      610.37      680.08     71.14 o
  -5   7   7      127.02      109.54     37.76 o
  -4   7   7       28.20       16.27      5.99 o
  -3   7   7       10.31       10.87      9.25 o
  -2   7   7       61.42       42.63     15.92 o
  -1   7   7       79.29       64.31      9.47 o
   0   7   7      167.85      192.02     10.05 o
   1   7   7      890.33      865.22     28.92 o
   2   7   7      761.93      779.71     30.67 o
   3   7   7      317.60      310.56     29.27 o
   4   7   7        2.77       12.63      9.18 o
   5   7   7      454.99      488.73     59.07 o
  -5   8   7       27.40       24.57     10.86 o
  -4   8   7       54.48       60.62     10.21 o
  -3   8   7       20.11       10.50     10.26 o
  -2   8   7      626.80      656.60     30.08 o
  -1   8   7      198.63      216.32     17.61 o
   0   8   7      368.76      378.75     18.78 o
   1   8   7     1322.88     1310.64     77.68 o
   2   8   7      136.12       77.18      9.71 o
   3   8   7      154.35      164.03     12.25 o
   4   8   7       80.69       48.50     17.36 o
   5   8   7       13.21        8.74     13.99 o
  -7   9   7      194.28      202.67     34.69 o
  -6   9   7      164.57      160.16     23.84 o
  -5   9   7        1.18        1.24     10.48 o
  -4   9   7       13.55       16.33     25.11 o
  -3   9   7       50.49       72.04     12.22 o
  -2   9   7       33.58       27.58      8.73 o
  -1   9   7       28.20       14.30      8.98 o
   0   9   7      271.84      252.99     15.66 o
   1   9   7      872.56      891.58     39.04 o
   2   9   7       19.51       20.03      4.87 o
   3   9   7       26.64       32.52      8.73 o
   4   9   7       14.90       -4.32     11.14 o
   5   9   7        6.44        9.81     14.65 o
  -6  10   7        2.05       15.11     17.18 o
  -4  10   7      516.48      614.15     39.50 o
  -3  10   7      280.47      279.74     17.96 o
  -2  10   7        5.16        9.69      6.35 o
  -1  10   7      704.98      784.39     34.63 o
   0  10   7     1662.06     1809.22     89.92 o
   1  10   7     1113.41     1153.70     42.78 o
   2  10   7      165.70      135.23     23.03 o
   3  10   7      186.01      184.16     23.66 o
   4  10   7       37.19       35.17     21.64 o
   5  10   7       13.63       25.62     20.39 o
  -6  11   7       39.40      -28.38     50.72 o
  -5  11   7        7.65        2.50     21.45 o
  -4  11   7      140.60      165.29     29.40 o
  -3  11   7        1.76        1.70      6.54 o
  -2  11   7     1845.59     2028.12     85.95 o
  -1  11   7       97.06      100.09     11.24 o
   0  11   7       64.28       50.66      9.52 o
   1  11   7     1620.81     1698.32     68.25 o
   2  11   7       64.76       45.86     10.31 o
   3  11   7        8.14        2.04      8.54 o
   4  11   7        0.33       -9.08      9.81 o
   5  11   7       68.40       58.01     42.04 o
  -6  12   7       38.83       37.08     13.79 o
  -5  12   7        7.80       12.35     10.82 o
  -4  12   7       13.76        4.68     11.84 o
  -3  12   7       50.68       54.94     11.93 o
  -2  12   7      507.60      492.54     38.04 o
  -1  12   7       19.83       35.47     14.62 o
   0  12   7       28.63       17.41     17.18 o
   1  12   7      186.25      203.13     14.23 o
   2  12   7        3.05        8.51      6.71 o
   3  12   7       27.76       28.49      9.97 o
   4  12   7        2.75        9.92      8.79 o
   5  12   7       75.93      108.03     60.03 o
  -6  13   7       39.91       42.83     32.79 o
  -5  13   7      523.92      493.72     37.58 o
  -4  13   7        0.04       -8.12     22.59 o
  -3  13   7       84.54       82.07     19.50 o
  -2  13   7      105.63      121.41     22.72 o
  -1  13   7       96.34      100.27     19.70 o
   0  13   7      102.10      137.04     23.49 o
   1  13   7      221.19      171.07     23.32 o
   2  13   7      345.86      266.85     79.70 o
   3  13   7      272.35      247.40     26.72 o
   4  13   7      164.16      166.90     19.52 o
  -6  14   7        7.31        4.23     24.50 o
  -5  14   7       81.10       52.85     13.51 o
  -4  14   7        1.57       22.00     29.46 o
  -3  14   7       82.26       22.17     38.25 o
  -2  14   7       33.07       26.97     27.18 o
  -1  14   7       91.19       88.96     14.03 o
   0  14   7       27.14       42.32     11.60 o
   1  14   7      408.23      429.88     35.26 o
   2  14   7       57.97       52.88     10.98 o
   3  14   7       21.70       26.10     16.92 o
   4  14   7      125.91       95.96     69.36 o
  -6  15   7      162.84       52.77    104.08 o
  -5  15   7      270.63      225.96     39.63 o
  -4  15   7      131.41      148.27     24.77 o
  -3  15   7       55.14       57.84     13.16 o
  -2  15   7       14.71       10.10     16.45 o
  -1  15   7        1.75       -4.97     34.92 o
   0  15   7      156.71      135.89     18.11 o
   1  15   7        2.82       29.50     32.23 o
   2  15   7      258.63      260.23     21.92 o
   3  15   7       53.18       45.13     16.01 o
   4  15   7        1.45       -3.14     11.98 o
  -5  16   7      132.87       58.74     64.95 o
  -4  16   7      178.87       98.10     26.47 o
  -3  16   7       11.19       18.81     25.87 o
  -2  16   7      638.93      611.34     46.94 o
  -1  16   7       30.67       35.89     17.07 o
   0  16   7      392.61      412.88     36.22 o
   1  16   7      806.13      811.06     53.50 o
   2  16   7      215.69      221.00     24.89 o
   3  16   7      173.66      186.69     29.39 o
   4  16   7      243.88      292.08     29.05 o
  -5  17   7       69.52       98.42     25.08 o
  -4  17   7      244.82      223.18     29.45 o
  -3  17   7      101.89       99.30     26.26 o
  -2  17   7       98.91      154.88     20.97 o
  -1  17   7      155.79      139.85     23.25 o
   0  17   7       12.51      -15.37     15.23 o
   1  17   7        4.68        5.92     13.70 o
   2  17   7      325.84      326.49     28.51 o
   3  17   7       51.26       23.92     16.54 o
  -5  18   7        0.15       81.34     91.32 o
  -4  18   7      217.68      105.77     30.17 o
  -3  18   7       78.62       57.85     15.91 o
  -2  18   7       30.85       29.63     13.99 o
  -1  18   7        2.28       -9.68     20.26 o
   0  18   7       66.41       81.86     20.97 o
   1  18   7      179.52      195.78     25.44 o
   2  18   7      161.83      163.75     20.44 o
   3  18   7        0.66       31.55     14.02 o
  -4  19   7      318.04      316.79     45.87 o
  -3  19   7      144.73      179.51     30.52 o
  -2  19   7      454.01      556.93     44.80 o
  -1  19   7      203.75      261.40     23.87 o
   0  19   7       25.97        4.74     12.41 o
   1  19   7      843.46      866.77     74.19 o
   2  19   7      311.19      299.71     27.65 o
   3  19   7        0.64      -13.64     11.44 o
  -4  20   7        5.11      -18.96     30.18 o
  -3  20   7       18.04       12.79     28.49 o
  -2  20   7       45.73       76.63     22.34 o
  -1  20   7      243.60      253.89     51.37 o
   0  20   7      243.03      244.55     38.01 o
   1  20   7        5.34      -10.58     11.88 o
   2  20   7       12.74       16.07     14.32 o
  -3  21   7        0.23       11.76     20.85 o
  -2  21   7       22.51       35.57     16.35 o
  -1  21   7        6.78        1.39     20.30 o
   0  21   7       16.22       72.06     37.22 o
   1  21   7      314.37      320.84     31.46 o
   2  21   7        0.44       21.75     16.57 o
  -3  22   7        5.95       -5.68     81.25 o
  -2  22   7        4.76       56.83     21.46 o
  -1  22   7      142.51      138.45     23.33 o
   0  22   7      504.14      503.64     49.04 o
   1  22   7       65.99       36.83     35.49 o
  -2  23   7        0.23       57.21     32.87 o
  -1  23   7       21.56       27.24     27.64 o
   0  23   7       99.89       73.19     47.84 o
  -6   0   8        0.11       -0.37     16.67 o
  -5   0   8      488.93      458.06     39.69 o
  -4   0   8      666.07      734.16     49.09 o
  -3   0   8      641.93      694.19     74.78 o
  -2   0   8      335.95      358.23     38.04 o
  -1   0   8      746.87      833.04     43.30 o
   0   0   8      285.36      310.04     33.61 o
   1   0   8      359.24      349.16     23.70 o
   2   0   8      103.45      117.14     23.13 o
   3   0   8       86.90       95.66     15.27 o
   4   0   8       65.40       42.34     14.71 o
   5   0   8      435.02      643.27     63.94 o
  -6   1   8        9.16        1.13     16.28 o
  -5   1   8      238.67      236.03     40.97 o
  -4   1   8      316.61      300.72     15.73 o
  -3   1   8       10.23        8.54      8.33 o
  -2   1   8      647.09      684.74     29.39 o
  -1   1   8      835.86      921.37     51.19 o
   0   1   8      987.14     1057.46     46.27 o
   1   1   8        1.91        2.22      4.32 o
   2   1   8       70.98       77.82     12.87 o
   3   1   8       46.34       10.20     33.92 o
   4   1   8      228.45      140.45     26.99 o
   5   1   8       18.44       35.36     15.59 o
  -6   2   8       27.36        5.88     10.74 o
  -5   2   8      103.50       97.34     12.06 o
  -4   2   8       73.83       55.51     11.17 o
  -3   2   8      222.65      229.90     19.74 o
  -2   2   8      295.79      291.88     21.94 o
  -1   2   8        5.09       12.74      7.69 o
   0   2   8      103.75      110.80     11.94 o
   1   2   8       46.70       45.90      6.34 o
   2   2   8      177.01      164.25     10.14 o
   3   2   8       64.42       57.83      8.17 o
   4   2   8        2.52       -2.40     17.32 o
  -6   3   8        0.18        1.70     12.43 o
  -5   3   8      270.09      250.89     24.45 o
  -4   3   8      538.91      602.15     32.85 o
  -3   3   8       11.41        1.55      7.34 o
  -2   3   8        8.21       27.02     17.11 o
  -1   3   8        1.49        9.41     15.27 o
   0   3   8      638.98      692.96     27.99 o
   1   3   8        0.92        1.47      3.81 o
   2   3   8      161.17      137.13     12.79 o
   3   3   8      185.78      167.70     15.01 o
   4   3   8      129.99      133.82     18.57 o
  -6   4   8        2.46       30.01     19.30 o
  -5   4   8      317.51      346.21     32.96 o
  -4   4   8      420.53      428.35     33.00 o
  -3   4   8      699.28      753.46     44.95 o
  -2   4   8      464.50      430.40     25.51 o
  -1   4   8      102.56       65.38     22.48 o
   0   4   8      313.26      287.61     16.41 o
   1   4   8       64.64       53.66     10.54 o
   2   4   8       63.64       43.76      9.64 o
   3   4   8        2.66        3.08     11.62 o
   4   4   8       28.02        8.97     11.75 o
  -6   5   8      106.99       -0.91     16.13 o
  -5   5   8       92.84      116.18     18.54 o
  -4   5   8        3.44      -22.67     15.12 o
  -3   5   8       27.37       28.97     18.92 o
  -2   5   8      403.72      405.21     37.32 o
  -1   5   8      842.89      870.42     52.85 o
   0   5   8       41.94       30.34      7.86 o
   1   5   8        0.21        2.11      7.60 o
   2   5   8       69.62       82.51      7.99 o
   3   5   8      149.80      145.35     11.60 o
   4   5   8       36.69       21.26     12.77 o
  -5   6   8       25.97       23.63     16.19 o
  -4   6   8        0.60        5.14      8.38 o
  -3   6   8      810.99      898.05     45.31 o
  -2   6   8      322.22      369.87     32.66 o
  -1   6   8      127.48      122.27     13.67 o
   0   6   8        3.13        0.51      5.13 o
   1   6   8      351.36      355.66     22.23 o
   2   6   8        8.63        7.95     12.89 o
   3   6   8        0.77       -0.83     12.52 o
   4   6   8      146.43      128.65     13.84 o
  -6   7   8      117.48      -12.29     19.98 o
  -5   7   8        1.05      -13.77     29.28 o
  -4   7   8      216.82      197.30     49.09 o
  -3   7   8      106.74      112.29     11.63 o
  -2   7   8        0.07       15.90     11.36 o
  -1   7   8      173.48      155.21     24.46 o
   0   7   8        3.22        0.59     14.40 o
   1   7   8        0.95       -1.09      6.64 o
   2   7   8       54.01       34.80      5.99 o
   3   7   8        3.12        1.85      6.07 o
   4   7   8        0.40       -7.53     15.58 o
  -6   8   8       71.54       99.82     32.09 o
  -5   8   8        0.70       -0.81     18.43 o
  -4   8   8      136.84      167.66     29.39 o
  -3   8   8       48.45       23.73     15.03 o
  -2   8   8     1323.52     1453.74     71.48 o
  -1   8   8       89.92       91.29     11.44 o
   0   8   8      514.82      487.17     29.39 o
   1   8   8       64.60       76.41     17.38 o
   2   8   8      231.89      227.20     17.90 o
   3   8   8       33.77       25.65      7.10 o
   4   8   8      151.30      167.93     19.86 o
  -6   9   8      168.28      242.22     30.43 o
  -5   9   8      237.37      269.50     27.89 o
  -4   9   8      199.55      225.10     30.71 o
  -3   9   8      157.11      138.10     16.29 o
  -2   9   8       57.66       52.79     10.57 o
  -1   9   8      330.92      315.48     24.54 o
   0   9   8      251.03      237.53     21.35 o
   1   9   8        8.53       16.29     14.31 o
   2   9   8      186.06      152.42     25.60 o
   3   9   8      320.00      283.16     33.25 o
   4   9   8      120.43      145.08     39.39 o
  -6  10   8       50.72       36.35     43.61 o
  -5  10   8       16.62       16.35     15.28 o
  -4  10   8      203.65      174.89     34.06 o
  -3  10   8        1.64      -18.16     24.94 o
  -2  10   8        8.12       17.31      8.29 o
  -1  10   8      227.99      262.25     22.34 o
   0  10   8       36.15       32.81     11.59 o
   1  10   8       19.86       -8.21     14.61 o
   2  10   8      186.19      117.05     16.43 o
   3  10   8       70.60       50.92     24.55 o
   4  10   8      419.19      363.14     43.15 o
  -5  11   8       63.72       24.15     41.24 o
  -4  11   8       83.75      108.74     17.67 o
  -3  11   8      199.52      175.05     44.12 o
  -2  11   8        0.63        5.52     28.85 o
  -1  11   8      101.76      112.74     14.74 o
   0  11   8        2.34      -10.29     24.56 o
   1  11   8        8.54       -9.21     28.85 o
   2  11   8      103.07      124.17     21.13 o
   3  11   8      193.19      196.54     20.98 o
   4  11   8       27.52       60.33     21.47 o
  -5  12   8       27.28       58.79     19.84 o
  -4  12   8      414.41      463.79     52.36 o
  -3  12   8      145.05      169.91     19.82 o
  -2  12   8      119.05      101.86     31.84 o
  -1  12   8       84.14      127.70     17.16 o
   0  12   8       38.11       15.59     17.10 o
   1  12   8       60.32       59.32     18.83 o
   2  12   8      199.47      194.35     21.47 o
   3  12   8        0.35       -1.25      9.62 o
  -5  13   8        2.67       15.91     17.58 o
  -4  13   8       42.17       40.11     13.92 o
  -3  13   8       14.31       39.47     62.31 o
  -2  13   8        0.04      -16.21     13.50 o
  -1  13   8       51.31       52.36     18.63 o
   0  13   8      440.13      402.16     49.62 o
   1  13   8        9.68        2.97     20.42 o
   2  13   8       31.03       44.03     11.05 o
   3  13   8        3.95        3.82     11.60 o
  -5  14   8       28.61       14.55     35.89 o
  -4  14   8       16.98       22.12     25.26 o
  -3  14   8      752.28      884.01     59.82 o
  -2  14   8       12.36       21.60     11.60 o
  -1  14   8       25.84       16.18     17.59 o
   0  14   8       29.98       46.78     13.20 o
   1  14   8      235.21      290.64     36.36 o
   2  14   8       26.76       17.61     16.57 o
   3  14   8        0.38       -0.17     15.25 o
  -5  15   8       19.98       17.19     20.75 o
  -4  15   8      413.13      447.11     53.05 o
  -3  15   8        8.07       20.60     25.77 o
  -2  15   8       20.93        4.78     14.19 o
  -1  15   8      514.89      519.67     41.20 o
   0  15   8        7.38       10.28     14.12 o
   1  15   8       10.44       -3.62     13.80 o
   2  15   8        0.02      -23.03     35.31 o
   3  15   8        6.83      -14.36     14.76 o
  -4  16   8      133.10      107.41     21.16 o
  -3  16   8        7.92       20.25     23.65 o
  -2  16   8       60.05       64.40     31.93 o
  -1  16   8       31.80       24.02     15.88 o
   0  16   8        0.24       -3.14     38.30 o
   1  16   8        4.59       -1.75     16.55 o
   2  16   8      472.79      435.49     55.74 o
  -4  17   8      402.15      442.61     37.18 o
  -3  17   8      213.40      212.94     23.80 o
  -2  17   8      178.62      192.65     27.29 o
  -1  17   8       39.55       68.32     19.55 o
   0  17   8       15.12        7.52     16.81 o
   1  17   8       28.22       23.61     31.85 o
   2  17   8      182.31      188.54     26.61 o
  -3  18   8      435.18      419.94     51.20 o
  -2  18   8      217.10      205.69     35.77 o
  -1  18   8        5.25       -5.29     19.10 o
   0  18   8       12.57       41.44     18.46 o
   1  18   8       14.68       42.17     26.89 o
   2  18   8       16.62      -10.46     24.85 o
  -3  19   8       92.25       63.62     24.74 o
  -2  19   8        4.07       -5.29     23.09 o
  -1  19   8       33.94       17.94     15.53 o
   0  19   8      100.18      -18.03     96.25 o
   1  19   8       16.30        5.80     19.54 o
  -2  20   8      144.79      120.74     27.25 o
  -1  20   8        2.07      -16.24     45.25 o
   0  20   8       30.63       34.05     19.59 o
  -1  21   8       12.27       58.31     32.64 o
  -5   1   9      233.11      165.37     68.07 o
  -4   1   9      314.26      341.82     31.21 o
  -3   1   9      571.14      751.92     53.35 o
  -2   1   9      339.59      375.34     27.82 o
  -1   1   9       96.73      100.18     19.19 o
   0   1   9      326.83      330.60     23.73 o
   1   1   9      122.59      122.65     22.72 o
   2   1   9        0.46       27.11     19.42 o
   3   1   9       57.41       74.36     23.36 o
  -5   2   9      323.03      337.37     34.00 o
  -4   2   9       12.66      -13.83     27.48 o
  -3   2   9       40.66       42.13     20.86 o
  -2   2   9      594.93      678.94     56.59 o
  -1   2   9      544.55      577.75     38.67 o
   0   2   9        6.59       32.12     15.26 o
   1   2   9        0.26      -12.80     16.50 o
   2   2   9       65.46       66.38      9.31 o
   3   2   9      171.64      194.94     19.21 o
  -5   3   9       17.67      -44.58     97.21 o
  -4   3   9        0.29       -6.69     14.97 o
  -3   3   9       73.28       54.75     21.04 o
  -2   3   9       32.96       64.16     14.16 o
  -1   3   9       25.72       30.60     12.54 o
   0   3   9       44.73       52.04     15.55 o
   1   3   9       41.78       49.33     19.77 o
   2   3   9       58.79       40.12     14.74 o
   3   3   9        4.25        7.14     23.68 o
  -5   4   9       13.27        9.68     19.88 o
  -4   4   9        0.99       18.20     17.80 o
  -3   4   9       10.31       -6.43     38.44 o
  -2   4   9      186.20      139.20     26.20 o
  -1   4   9      358.76      343.15     45.99 o
   0   4   9       76.48       33.75     76.91 o
   1   4   9       50.54       60.35     14.55 o
   2   4   9       24.65       24.62     11.08 o
   3   4   9       43.70       44.96     13.08 o
  -5   5   9      294.46      220.62     31.91 o
  -4   5   9      220.68      228.12     39.44 o
  -3   5   9       13.01       -2.54     38.74 o
  -2   5   9      566.58      648.28     71.95 o
  -1   5   9       28.31        1.98     16.06 o
   0   5   9       14.50       21.70     20.22 o
   1   5   9      204.53      211.93     15.72 o
   2   5   9       24.77       11.21     22.40 o
   3   5   9      152.11       89.85     28.18 o
  -5   6   9       40.04       -5.01     50.52 o
  -4   6   9       64.33       60.56     19.87 o
  -3   6   9       31.52       33.97     14.13 o
  -2   6   9        0.22      -15.31     26.82 o
  -1   6   9      138.23      140.40     24.56 o
   0   6   9       26.80        9.44     14.64 o
   1   6   9        7.67       12.73      6.95 o
   2   6   9       32.16       36.65     10.44 o
   3   6   9       11.75       25.94     12.87 o
  -5   7   9       29.01       28.12     14.38 o
  -4   7   9      331.22      352.37     91.43 o
  -3   7   9      781.84      960.71     61.67 o
  -2   7   9      131.52      125.18     24.93 o
  -1   7   9       49.10       75.53     19.64 o
   0   7   9      452.25      452.62     38.88 o
   1   7   9      135.30      134.70     18.36 o
   2   7   9        5.93        6.77      8.32 o
   3   7   9       38.83        6.14     10.36 o
  -5   8   9      113.03      136.87     21.76 o
  -4   8   9        6.54       17.32     23.49 o
  -3   8   9        0.86       -3.02     13.35 o
  -2   8   9      264.96      262.17     33.73 o
  -1   8   9      370.92      387.78     44.94 o
   0   8   9      234.76      210.81     18.80 o
   1   8   9        3.80       -6.73     23.23 o
   2   8   9      377.42      382.10     61.42 o
   3   8   9       11.30        9.09     24.66 o
  -5   9   9        5.45      -14.89     27.74 o
  -4   9   9        0.31       11.27     33.14 o
  -3   9   9      176.32      141.62     28.30 o
  -2   9   9       83.20       54.28     32.12 o
  -1   9   9        0.40        1.32     13.62 o
   0   9   9       91.16       62.36     16.26 o
   1   9   9       25.30       -6.29     14.36 o
   2   9   9        2.32      -25.70     25.64 o
   3   9   9        0.48       11.31     11.87 o
  -4  10   9      304.90      353.46     52.38 o
  -3  10   9      221.29      222.94     26.58 o
  -2  10   9      290.11      240.70     31.41 o
  -1  10   9      347.85      326.55     41.51 o
   0  10   9        3.37        4.27     12.98 o
   1  10   9       14.68        2.68     19.36 o
   2  10   9      308.52      347.47     47.40 o
  -4  11   9       13.55       23.24     18.27 o
  -3  11   9      782.63      749.78     63.20 o
  -2  11   9       95.90       88.97     15.23 o
  -1  11   9        4.06        7.63     14.60 o
   0  11   9      119.54      124.71     20.32 o
   1  11   9       43.55       63.07     16.20 o
   2  11   9       85.39      114.26     31.02 o
  -4  12   9        3.91       -8.44     18.35 o
  -3  12   9      107.51      106.18     25.26 o
  -2  12   9       78.14       42.51     36.24 o
  -1  12   9      139.09      136.89     32.83 o
   0  12   9       86.35       87.86     24.55 o
   1  12   9       10.47       24.54     31.84 o
   2  12   9       12.59        3.12     38.99 o
  -4  13   9      332.02      344.06     47.76 o
  -3  13   9      192.90      223.34     43.66 o
  -2  13   9        0.68        4.51     14.31 o
  -1  13   9        8.78       -3.11     11.16 o
   0  13   9        1.97       13.44     15.41 o
   1  13   9      158.09      103.40     35.39 o
   2  13   9      202.19      187.12     24.54 o
  -3  14   9       84.07       73.82     19.35 o
  -2  14   9      157.36      164.19     37.45 o
  -1  14   9      246.71      284.03     38.22 o
   0  14   9        3.71       -4.48     11.92 o
   1  14   9       38.07      101.81     26.97 o
  -3  15   9        1.19      -21.10     24.01 o
  -2  15   9       47.33       86.62     23.41 o
  -1  15   9       18.21       28.04     20.06 o
   0  15   9        8.80       18.48     16.48 o
   1  15   9       70.73       81.33     26.72 o
  -2  16   9      219.64      226.63     29.61 o
  -1  16   9       29.25       21.67     19.29 o
   0  16   9      232.38      222.17     30.93 o
  -1  17   9        0.55      -20.67     21.89 o
  -4   0  10      385.59      276.79     52.80 o
  -3   0  10        8.94       54.02     32.19 o
  -2   0  10      174.20      230.24     44.75 o
  -1   0  10       25.40       18.20     31.47 o
   0   0  10       78.46       90.83     33.11 o
   1   0  10       10.92      -19.88     72.76 o
   2   0  10      184.67      172.63     44.12 o
  -4   1  10       67.97      103.06     47.31 o
  -3   1  10      133.41      130.78     37.45 o
  -2   1  10       89.59       62.30     27.35 o
  -1   1  10      155.23      146.28     21.69 o
   0   1  10      203.59      194.74     22.80 o
   1   1  10       40.57       52.38    106.75 o
   2   1  10       13.30        5.45     21.65 o
  -4   2  10       27.96       58.51     23.75 o
  -3   2  10       81.90       62.18     29.19 o
  -2   2  10        3.97       19.42     26.60 o
  -1   2  10       18.20       28.20     21.93 o
   0   2  10        5.23       16.95     21.37 o
   1   2  10       49.65      -17.62     32.56 o
   2   2  10        2.40      -20.97     25.95 o
  -4   3  10       73.06     -190.26    126.84 o
  -3   3  10      607.73      621.92     63.48 o
  -2   3  10      283.27      316.21     45.79 o
  -1   3  10       69.64       81.96     19.89 o
   0   3  10       80.88       85.92     22.08 o
   1   3  10      311.92      358.93     56.94 o
   2   3  10        5.65       73.03     34.64 o
  -4   4  10      496.03      563.89     62.08 o
  -3   4  10       37.06       60.72     18.89 o
  -2   4  10        2.80       -3.37     37.07 o
  -1   4  10       27.28        2.24     23.41 o
   0   4  10        0.29        0.51     13.33 o
   1   4  10       22.60       46.30     91.79 o
  -4   5  10        4.31        7.26     30.01 o
  -3   5  10      277.06      311.42     47.62 o
  -2   5  10      436.58      429.26     74.45 o
  -1   5  10        2.14      -14.53     32.35 o
   0   5  10       29.67       12.24     22.54 o
   1   5  10      333.84      272.06     43.73 o
  -3   6  10      204.01      229.16     54.00 o
  -2   6  10       37.41       22.55     22.80 o
  -1   6  10        1.87       -5.46     77.89 o
   0   6  10       10.08       42.39     32.49 o
   1   6  10       27.41        7.04     60.66 o
  -3   7  10      160.27      108.62     32.78 o
  -2   7  10       15.85      -25.65     29.43 o
  -1   7  10       92.51      117.49     35.96 o
   0   7  10       76.12       56.40     69.62 o
   1   7  10        0.12       -3.17     22.99 o
  -3   8  10      190.57      129.03     34.13 o
  -2   8  10        4.79       34.30     25.99 o
  -1   8  10       13.45        7.86    102.94 o
   0   8  10      197.62      266.24     49.01 o
   1   8  10       12.66        9.78     20.85 o
  -3   9  10      370.19      414.68     55.19 o
  -2   9  10      320.91      459.88     58.38 o
  -1   9  10       64.27       14.63     27.65 o
   0   9  10        9.37       -1.17     38.19 o
  -2  10  10      200.10      178.64     96.97 o
  -1  10  10        0.25      -39.54     26.36 o
   0  10  10       89.51       95.14     34.40 o
  -1  11  10       61.87       53.74     34.07 o
 
